# Supplementary material for: Homoeologous Recombination of the V1r1-V1r2 Gene Cluster of Pheromone Receptors in an Allotetraploid Lineage of Teleosts
Source: Genes (Basel). 2017 Nov 21;8(11):334. doi: 10.3390/genes8110334 (PMC5704247; doi:10.3390/genes8110334)
Supplement: Supplementary file 1 [file genes-08-00334-s001.zip]

Archive with 3 entries (3 files):
- Supplementary Materials.pdf
- Alignment of  the V1r1-V1r2 clusters.fas
- Summary of the recombination analysis by RDP4.xls
