# Supplementary material for: Homoeologous Recombination of the V1r1-V1r2 Gene Cluster of Pheromone Receptors in an Allotetraploid Lineage of Teleosts
Source: Genes (Basel). 2017 Nov 21;8(11):334. doi: 10.3390/genes8110334 (PMC5704247; doi:10.3390/genes8110334)
Supplement: Supplementary file 1 [file genes-08-00334-s001.zip › Alignment of the V1r1-V1r2 clusters.fas]

>LN2A_allele_A
GCCTAGAGCTCTATGTTCTGGTCAGTTTTTAACATTTGAGTCCTTGTTGTCCACTGCTTGCTGCTCTTGGTCTGAGGCTGCACACACCATCCTCGCTTTGACCTTCTTATTAGAGGAGATGATGAGGAACGGGCTGAGAGACGCATAACACGAGGAGAAAAACACTCTCATATCGGCCACCACGGGAGGCACCTGGGTCACGGTAAGCATGTAGATCCAGATCACGTTATCGATGCCAAAAAACACAGCGTACAGAACCACCAACATCAGCACCGTCTTGGCGGCCCGCGTTTCCATGGTGGCGCCCTGTTGTGGCCGCCGGATGCCTCTCACTTTCCTGCTGTGGCGATGCAGGAGGACCAGGATGTAGACGCTGGAGCCCAGCATCAGGCCCACGAAAGCGAAGTCTCGCACCGAAACCGCGACCCCGTTAATGACGTAGGACAAGTTATCGCGGAAGTCGACGTGGCAAAAGCCCAGATTGAGTGTGAACGGGGGGACGGTACCGTTACGAGGGGCCACAGAGAAGAACGGGGCGGCTATACAGACGGCCATGTTTATAAACCACAGCATCGCGAACGTAGGGATGACCAGCTGCGGCAGCTTGGCCTTTAGCCTGGACAGATACGGTCCTGACGCAGGTGCAACGGTCACCGCCTGGAAGACGCTCAGCATGCAGGTGATGCAGACCGACAGAGCTCTGGCGATGCGATACGTGTAGATCACCACCTTGCAGCCGCCATCGTCGAGCAGATTTCTCAGGCCGAACACGGTCATGGTCTGCGGGATGCAGCGCGTCAACAGGAGCATGAGGTCAGCGAAGGCCAGGTGGCACATAATCATGTCCACGGGCTGCAGGTTCAGATCGGTCAGCATAATGTGGATGTAGGCCAGTAGGACCACGACATTGGCAAGGATGCCCAGTCCTGCCTGCAAGAGGAAGGAGACGCCTTTGATGGTGATGCATAAGTCCATAGAACCGCTCCTGTGCACGGCCAAAACACAATAGTTGCAGATTTATTCCTGAACGTTTGCAATGATCTAGAGCAAGAATTCATTGGATTTGATCCACCTACCTGTGTCCAAGCGTGTGGAAATGTTCTGTTTGTAGGATTTTCTGTAGTTGACGACTCATGCTACGTGAATATATAGCTTCTAATGGACCCGTGGGACCCGGCACAAACCAAGGAAA-CCAAGAAAACAAGAACAATTACTCAAGAGCCTTCAGTGAACGTTCATATTGCTTGCTCATATTGTTGGTTTTGTACGTGTTAAAGTAAATAAAATTCAGTTCTTTGGATGATC-TTTTTATTCTCTCATTTTTGTACATTTCTTTTGCTCTCGCTTGCTT---TTGTTTCTTGTGGTGCCATCCCAAA-AAGGGGAAAAATTACTATTGCGTACCTTCTCTGGATCTGTCGCACATCTGTGAAATGATCTGCCGGTTGAGATAAGATCTGCTGATTCTGTAGCTATCTCTGCCAACACCTCACTTACTAATACAGAATTTAATATTTTTAAATTAT----TATCTTTATCTTTCTTGTCCTTTAAAAAATCCTTGTCTATGTATACT------GACTTG---------------ATGCTCTTGTGTTGCTCTAATTGCTTTTATTGTTTACCTCATTTGTAAGTGGCTTTGGAAAAAAGCGTCCGCTAAATGACTAAATGTAAAAGTTCTAGATTTTC------TTTTGTAGGA-TTTTCTCTAAATGGTCA-TTTGTTAAAGATTTATTTTTATTGTTAACCTTTTGATCAATATTTTTTGTTTTTTGTATTGTTTACTACTGAAAGCGTTTGTCCCTCGTGTGTCCTCACAATATAATTAGACAACATTAAGATCATTAGCAAATGAATCTTTATAAACATCTCTGTTATGAGCCGGTTTAGGGCGTGTGGATGAGGTCGGGCAGGTCTCGACTCGTCTGTTTTCTGTT--GTGCTTCATCTTGTATCGTCATATCAGATCCCTGTGATTCCTCAGAAGATTTGAATGCTTTAATCCTTTCCTCTTGTGTTCATCTTAAACAGATCAACAATGATACAATGTGCAATATATCTAAAATATAGCAAACGCATCTTATAGGTGCTCATGTTATGACCATTTCACATGTGAGAACATTTTTCTAACCGAAGATGGTCTGAGTTTGCCTCACATGTTTTTGTTGACCTGTATGGTGTCAGTCACTGAGATGAATGTTGCAACAGAATCACTGGACTGCACATCATTCACATAATTAAGTTCAAGTGTAAGATCACTGGACCGTCCTGTACATTAACATCCCTATGGCT-CTAACAAGACTATAAAAACAGATGATCATTCTGAGGTGCGTGGAGTTGCAGTGAAGCACTACCTATAGATCTTAATGACAGACGAAGAATCTACAAGATTTTTTCATGTGTTTCTAAGTTTAAAAA-AATATAATTTCAACCTAGGAAGATTCGTTGTCGACCGTCATAGTCCCAAATGATCAACTCGGATGCTTGGACGCGTGGGATGCTCTTCCTGTCGCTTTCAGTGATGGGCGTTCCGGGCAACGGCGCTGTCATCTGTGCTTTCCTCTCGGCGATGTATCACGAGGGTCATCTCTTACCTGCCGATGCCATCGTGCTGCACCTGGCATCTGTCAACATTACGGTGGTGGGCGTGCGCTGCCTGCTGGAGGTTCTCGCCACTTTCGAGATCTACAACGTGTTCAACGATGTCGGCTGCAAAGTGGTCATCTTCATATACCGCACTTCCAGATCTTTGTCCATCTGGTTGACGTTCGTTCTGAGTGCATATCAGTGCTTGAGCATCGCTCCGCCCGGGTCACGCTGGGCTAACGCCCGTGTTGTGGTGGCTCGATACCTGGGGGCCATTTTCCTGGCATTATGGTTGATCAACACCTCCATGAGCGTCGCTCCCCTCCTGTTTGCCATAGGTGCCAAGAACGACTCCAAACTCATACAGAACGGAATCAACGTGGAGTTTTGCTTCTTGCCCTTTCCGTCCAAGATCTCTCGGGACGCCAACGGCGGTGCCCAGGTCGGAAGAGATGTGGTGCCCATGGCGTTAATGGCAATTGCCAGCCTCATCATTCTGGTCTTCTTATATCGCCACAGCCAGCAGGTGAAGGGTTTACGGAGCGGCGGAGCGGTCACGGCCGGCAGGCAGGGCCAGTCTGCTGAACGGCGGGCGGCTATCACCGTGGTCACCTTAGTAACGCTGTACGTGTTGTTTTATGGGGTAGATAACGGGCTGTGGGTTTACACACTGACAGTTCAGCAGACTATGGGTTCATCGCTGATCTCGGACCTAAGAATTTTCTTTGCGTCTTTGTACGCGGCCATAAGTCCCATCATCATCATCATCTCCAACAGAAAGGTCAACAGACAGCTGGCGTGTGGGAACCGGCCGATAACACTTTCTGATCCCATACAGCCCAAAGTCTGATACAT
>LN2A_allele_B
GCCTAGAGCTCTATGTTCTGGTCAGTTTTTAACATTTGAGTCCTTGTTGTCCACTGCTTGCTGCTCTTGGTCTGAGGCTGCACACACCATCCTCGCTTTGACCTTCTTATTAGAGGAGATGATGAGGAACGGGCTGAGAGACGCATAACACGAGGAGAAAAACACTCTCATATCGGCCACTACGGGAGGCACCTGGGTCACGGTAAGCATGTAGATCCAGATCACGTTATCGATGCCAAAAAACACAGCGTACAGAACCACCAACATCAGCACCGTCTTGGCGGCCCGCGTTTCCATGGTGGCGCCCTGTTGTGGCCGCCGGATGCCTCTCACTTTCCTGCTGTGCCGATGCAGGAGGACCAGGATGTAGACGCTGGAGCCCAGCATCAGGCCCACGAAAGCGAAGTCTCGCACTGAAACCGCGACCCCGTTAATGACGTAGGACAAGTTATCGTGGAAGTCGACGTGGCAAAAGCCCAGATTGAGTGTGAACGGGGGGACGGTACCGTTACGAGGGGCCACAGAGAAGAACGGGGCGGCTATACAGACGGCCATGTTTATAAACCACAGCATCGCGAACGTAGGGATGACCAGCTGCGGCAGCTTGGCCTTTAGCCTGGACAGATACGGTCCTGACGCAGGTGCAACGGTCACCGCCTGGAAGACGCTTAGCATGCAGGTGATGCAGACCGACAGAGCTCTGGCGATGCGGTACGTGTAGATCACCACCTTGCAGCCGCCATCGTCTAGCAGATTTCGCAGGCCGAACACGGTCATGGTCTGCGGGATGCAGCGCGTCAACAGCAGCATGAGGTCAGCGAAGGCCAGGTGGCACATTATCATGTCCACGGGCTGCAGGTTCAGATCGGTCAGCATAATGTGGATGTAGGCCAGTAGGACAACGACATTGGCAAGGATGCCCAGTCCTGCCTGCAAGAGGAAGGAGACGCCTTTGATGGTGATGCATAAGTCCATAGAACCGCTCCTGTGCACGGCCAAAACACAATAGTTGCAGATTTATTCCTGAACGTTTGCAATGATCTAGAGCAAGAATTCATTGGATTTGATCCACCTACCTGTGTCCAAGCGTGTGGAAATGTTCTGTTTGTAGGATTTTCTGTAGTTGACGACTCATGCTACGTGAATATATAGCTTCTAATGGACCCGTGGGACCCGGCACAAACCAAGGAAA-CCAAGAAAACAAGAACAATTACTCAAGAGCCTTCAGTGAACGTTCATATTGCTTGCTCATATTGTTGGTTTTGTACGTGTTAAAGTAAATAAAATTCAGTTCTTTGGATGATC-TTTTTATTCTCTCATTTTTGTACATTTCTTTTGCTCTCGCTTGCTT---TTGTTTCTTGTGGTGCCATCCCAAA-AAGGGGAAAAATTACTATTGCGTACGTTCTCTGGATCTGTCGCACATCTGTGAAATGATCTGCCGGTTGAGATAAGATCTGCTGATTCTGTAGCTATCTCTGCCAACACCTCACTTACTAATACAGAATTTAATATTTTTAAATTAT----TATCTTTATCTTTCTTTTCCTTTAAAAAATCCTTGTCTATGTATACT------GACTTG---------------ATGCTCTTGTGTTGCTCTAATTGCTTTTATTGTTTACCTCATTTGTAAGTGGCTTTGGAAAAAAGCGTCTGCTAAATGACTAAATGTAAAAGTTCTAGATTTTC------TTTTGTAGGA-TTTTTTCTAAATGGTCC-TTTGTTAAAGATTTATTTTTATTGTTAACCTTTTGATCAATATTTTTTGTTTTTTGTATTGTTTACTACTGAAAGCGTTTGTCCCTCGTGTGTCCTCACAATATAATTAGACAACATTAAGATCATTAGCAAATGAATCTTTATAAACATCTCTGTTATGAGCCGGTTTAGGGCGTGTGGATGAGGTCGGGCAGGTCTCGACTCGTCTGTTTTCTGTT--GTGCTTCATCTTGTATCGTCATATCAGATCCCTGTGATTCCTCAGAAGATTTGAATGCTTTAATCCTTTCCTCTTGTGTTCATCTTAAACAGATCAACAATGATACAATGTGCAATATATCTAAAATATAGCAAACGCATCTTATAGGTGCTCATGTTATGACCATTTCACATGTGAGAACATTTTTCTAACCGAAGATGGTCTGAGTTTGCCTCACATGTTTTTGTTGACCTGTATGGTGTCAGTCACTGAGATGAATGTTGCAACAGAATCACTGGACTGCACATCATTCACATAATTAAGTTCAAGTGTAAGATCACTGGACCGTCCTGTACATTAACATCCCTATGGCT-CTAACAAGACTATAAAAACAGATGATCATTCTGAGGTGCGTGGAGTTGCAGTGAAGCACTACCTATAGATCTTAATGACAGACGAAGAATCTACAAGATTTTTTCATGTGTTTCTAAGTTTAAAAA-AATATAATTTCAACCTAGGAAGATTCGTTGTCGACCGGCATAGTCCCAAATGATCAACTCGGATGCTTGGACGCGTGGGATGCTCTTCATGTCGCTTTCAGTGATGGGCGTTCCGGGCAACGGCGCTGTCATCTGTGCTTTCCTCTCGGCGATGTATCACGAGGGTCATCTCTTACCTGCCGATGCCATCGTGCTGCACCTGGCATCTGTCAACATTACGGTGGTGGGCGTGCGCTGCCTGCTGGAGGTTCTCGCCACTTTCGAGATCTACAACGTGTTCAACGATGTCGGCTGCAAAGTGGTCATCTTCATATACCGCACTTCCAGATCTTTGTCCATCTGGTTGACGTTCGTTCTGAGTGCATATCAGTGCTTGAGCATCGCTCCGCCCGGGTCACGCTGGGCTAACGCCCGTGTTGTGGCGGCTCGATACCTGGGGGCCATTTTCCTGGCATTATGGTTGATCAACACCTCCATGAGCGTCGCTCCCCTCCTGTTTGCCATAGGTGCCAAGAACGACTCCAAACTCATACAGAACGGAATCAACGTGGAGTTTTGCTTCTTGGCCTTTCCGTCCAAGATCTCTCGGGACGCCAACGGCGGTGCCCAGGTCGGAAGAGATGTGGTGCCCATGGCGTTAATGGCAATTGCCAGCCTTATCATTCTGGTCTTCTTATATCGCCACAGCCAGCAGGTGAAGGGTTTACGGAGCGGCGGAGCGGTCACGGCCGGCAGGCAGGGCCAGTCTGCTGAACGGCGGGCGGCTATCACCGTGGTCACCTTAGTAACGCTGTACGTGTTGTTTTATGGGGTAGATAACGGGCTGTGGGTTTACACACTGACAGTTCAGCAGACTATGGGTTCATCGCTGATCTCGGACCTAAGAATTTTCTTTGCGTCTTTGTACGCGGCCATAAGTCCCATCATCATCATCATCTCCAACAGAAAGGTCAACAGACAGCTGGCGTGTGGGAACCGGCCGATAACACTTTCTGATCCCATACAGCCCAAAGTCTGATACAT
>LN3A_allele_A
GCCTAGAGCTCTATGTTCTGGTCAGTTTTTAACATTTGAGTCCTTGTTGTCCACTGCTTGCTGCTCTTGGTCTGAGGCTGCACACACCATCCTCGCTTTGACCTTCTTATTAGAGGAGATGATGAGGAACGGGCTGAGAGACGCATAACACGAGGAGAAAAACACTCTCATATCGGCCACCACGGGAGGCACCTGGGTCACGGTAAGCATGTAGATCCAGATCACGTTATCGATGCCAAAAAACACAGCGTACAGAACCACCAACATCAGCACCGTCTTGGCGGCCCGCGTTTCCATGGTGGCGCCCTGTTGTGGCCGCCGGATGCCTCTCACTTTCCTGCTGTGGCGATGCAGGAGGACCAGGATGTAGACGCTGGAGCCCAGCATCAGGCCCACGAAAGCGAAGTCTCGCACCGAAACCGCGACCCCGTTAATGACGTAGGACAAGTTATCGCGGAAGTCGACGTGGCAAAAGCCCAGATTGAGTGTGAACGGGGGGACGGTACCGTTACGAGGGGCCACAGAGAAGAACGGGGCGGCTATACAGACGGCCATGTTTATAAACCACAGCATCGCGAACGTAGGGATGACCAGCTGCGGCAGCTTGGCCTTTAGCCTGGACAGATACGGTCCTGACGCAGGTGCAACGGTCACCGCCTGGAAGACGCTCAGCATGCAGGTGATGCAGACCGACAGAGCTCTGGCGATGCGATACGTGTAGATCACCACCTTGCAGCCGCCATCGTCGAGCAGATTTCTCAGGCCGAACACGGTCATGGTCTGCGGGATGCAGCGCGTCAACAGGAGCATGAGGTCAGCGAAGGCCAGGTGGCACATAATCATGTCCACGGGCTGCAGGTTCAGATCGGTCAGCATAATGTGGATGTAGGCCAGTAGGACCACGACATTGGCAAGGATGCCCAGTCCTGCCTGCAAGAGGAAGGAGACGCCTTTGATGGTGATGCATAAGTCCATAGAACCGCTCCTGTGCACGGCCAAAACACAATAGTTGCAGATTTATTCCTGAACGTTTGCAATGATCTAGAGCAAGAATTCATTGGATTTGATCCACCTACCTGTGTCCAAGCGTGTGGAAATGTTCTGTTTGTAGGATTTTCTGTAGTTGACGACTCATGCTACGTGAATATATAGCTTCTAATGGACCCGTGGGACCCGGCACAAACCAAGGAAA-CCAAGAAAACAAGAACAATTACTCAAGAGCCTTCAGTGAACGTTCATATTGCTTGCTCATATTGTTGGTTTTGTACGTGTTAAAGTAAATAAAATTCAGTTCTTTGGATGATC-TTTTTATTCTCTCATTTTTGTACATTTCTTTTGCTCTCGCTTGCTT---TTGTTTCTTGTGGTGCCATCCCAAA-AAGGGGAAAAATTACTATTGCGTACCTTCTCTGGATCTGTCGCACATCTGTGAAATGATCTGCCGGTTGAGATAAGATCTGCTGATTCTGTAGCTATCTCTGCCAACACCTCACTTACTAATACAGAATTTAATATTTTTAAATTAT----TATCTTTATCTTTCTTGTCCTTTAAAAAATCCTTGTCTATGTATACT------GACTTG---------------ATGCTCTTGTGTTGCTCTAATTGCTTTTATTGTTTACCTCATTTGTAAGTGGCTTTGGAAAAAAGCGTCCGCTAAATGACTAAATGTAAAAGTTCTAGATTTTC------TTTTGTAGGA-TTTTCTCTAAATGGTCA-TTTGTTAAAGATTTATTTTTATTGTTAACCTTTTGATCAATATTTTTTGTTTTTTGTATTGTTTACTACTGAAAGCGTTTGTCCCTCGTGTGTCCTCACAATATAATTAGACAACATTAAGATCATTAGCAAATGAATCTTTATAAACATCTCTGTTATGAGCCGGTTTAGGGCGTGTGGATGAGGTCGGGCAGGTCTCGACTCGTCTGTTTTCTGTT--GTGCTTCATCTTGTATCGTCATATCAGATCCCTGTGATTCCTCAGAAGATTTGAATGCTTTAATCCTTTCCTCTTGTGTTCATCTTAAACAGATCAACAATGATACAATGTGCAATATATCTAAAATATAGCAAACGCATCTTATAGGTGCTCATGTTATGACCATTTCACATGTGAGAACATTTTTCTAACCGAAGATGGTCTGAGTTTGCCTCACATGTTTTTGTTGACCTGTATGGTGTCAGTCACTGAGATGAATGTTGCAACAGAATCACTGGACTGCACATCATTCACATAATTAAGTTCAAGTGTAAGATCACTGGACCGTCCTGTACATTAACATCCCTATGGCT-CTAACAAGACTATAAAAACAGATGATCATTCTGAGGTGCGTGGAGTTGCAGTGAAGCACTACCTATAGATCTTAATGACAGACGAAGAATCTACAAGATTTTTTCATGTGTTTCTAAGTTTAAAAA-AATATAATTTCAACCTAGGAAGATTCGTTGTCGACCGTCATAGTCCCAAATGATCAACTCGGATGCTTGGACGCGTGGGATGCTCTTCCTGTCGCTTTCAGTGATGGGCGTTCCGGGCAACGGCGCTGTCATCTGTGCTTTCCTCTCGGCGATGTATCACGAGGGTCATCTCTTACCTGCCGATGCCATCGTGCTGCACCTGGCATCTGTCAACATTACGGTGGTGGGCGTGCGCTGCCTGCTGGAGGTTCTCGCCACTTTCGAGATCTACAACGTGTTCAACGATGTCGGCTGCAAAGTGGTCATCTTCATATACCGCACTTCCAGATCTTTGTCCATCTGGTTGACGTTCGTTCTGAGTGCATATCAGTGCTTGAGCATCGCTCCGCCCGGGTCACGCTGGGCTAACGCCCGTGTTGTGGTGGCTCGATACCTGGGGGCCATTTTCCTGGCATTATGGTTGATCAACACCTCCATGAGCGTCGCTCCCCTCCTGTTTGCCATAGGTGCCAAGAACGACTCCAAACTCATACAGAACGGAATCAACGTGGAGTTTTGCTTCTTGCCCTTTCCGTCCAAGATCTCTCGGGACGCCAACGGCGGTGCCCAGGTCGGAAGAGATGTGGTGCCCATGGCGTTAATGGCAATTGCCAGCCTCATCATTCTGGTCTTCTTATATCGCCACAGCCAGCAGGTGAAGGGTTTACGGAGCGGCGGAGCGGTCACGGCCGGCAGGCAGGGCCAGTCTGCTGAACGGCGGGCGGCTATCACCGTGGTCACCTTAGTAACGCTGTACGTGTTGTTTTATGGGGTAGATAACGGGCTGTGGGTTTACACACTGACAGTTCAGCAGACTATGGGTTCATCGCTGATCTCGGACCTAAGAATTTTCTTTGCGTCTTTGTACGCGGCCATAAGTCCCATCATCATCATCATCTCCAACAGAAAGGTCAACAGACAGCTGGCGTGTGGGAACCGGCCGATAACACTTTCTGATCCCATACAGCCCAAAGTCTGATACAT
>LN3A_allele_B
GCCTAGAGCTCTATGTTCTGGTCAGTTTTTAACATTTGAGTCCTTGTTGTCCACTGCTTGCTGCTCTTGGTCTGAGGCTGCACACACCATCCTCGCTTTGACCTTCTTATTAGAGGAGATGATGAGGAACGGGCTGAGAGACGCATAACACGAGGAGAAAAACACTCTCATATCGGCCACTACGGGAGGCACCTGGGTCACGGTAAGCATGTAGATCCAGATCACGTTATCGATGCCAAAAAACACAGCGTACAGAACCACCAACATCAGCACCGTCTTGGCGGCCCGCGTTTCCATGGTGGCGCCCTGTTGTGGCCGCCGGATGCCTCTCACTTTCCTGCTGTGCCGATGCAGGAGGACCAGGATGTAGACGCTGGAGCCCAGCATCAGGCCCACGAAAGCGAAGTCTCGCACTGAAACCGCGACCCCGTTAATGACGTAGGACAAGTTATCGTGGAAGTCGACGTGGCAAAAGCCCAGATTGAGTGTGAACGGGGGGACGGTACCGTTACGAGGGGCCACAGAGAAGAACGGGGCGGCTATACAGACGGCCATGTTTATAAACCACAGCATCGCGAACGTAGGGATGACCAGCTGCGGCAGCTTGGCCTTTAGCCTGGACAGATACGGTCCTGACGCAGGTGCAACGGTCACCGCCTGGAAGACGCTTAGCATGCAGGTGATGCAGACCGACAGAGCTCTGGCGATGCGGTACGTGTAGATCACCACCTTGCAGCCGCCATCGTCTAGCAGATTTCTCAGGCCGAACACGGTCATGGTCTGCGGGATGCAGCGCGTCAACAGGAGCATGAGGTCAGCGAAGGCCAGGTGGCACATTATCATGTCCACGGGCTGCAGGTTCAGATCGGTCAGCATAATGTGGATGTAGGCCAGTAGGACAACGACATTGGCAAGGATGCCCAGTCCTGCCTGCAAGAGGAAGGAGACGCCTTTGATGGTGATGCATAAGTCCATAGAACCGCTCCTGTGCACGGCCAAAACACAATAGTTGCAGATTTATTCGTGAACGTTTGCAATGATCTAGAGCAAGAATTCATTGGATTTGATCCACCTACCTGTGTCCAAGCGTGTGGAAATGTTCTGTTTGTAGGATTTTCTGTAGTTGACGACTCATGCTACGTGAATATATAGCTTCTAATGGACCCGTGGGACCCGGCACAAACCAAGGAAA-CCAAGAAAACAAGAACAATTACTCAAGAGCCTTCAGTGAACGTTCATATTGCTTGCTCATATTGTTGGTTTTGTACGTGTTAAAGTAAATAAAATTCAGTTCTTTGGATGATC-TTTTTATTCTCTCATTTTTGTACATTTCTTTTGCTCTCGCTTGCTT---TTGTTTCTTGTGGTGCCATCCCAAA-AAGGGGAAAAATTACTATTGCGTACCTTCTCTGGATCTGTCGCACATCTGTGAAATGATCTGCCGGTTGAGATAAGATCTGCTGATTCTGTAGCTATCTCTGCCAACACCTCACTTACTAATACAGAATTTAATATTTTTAAATTAT----TATCTTTATCTTTCTTGTCCTTTAAAAAATCCTTGTCTATGTATACT------GACTTG---------------ATGCTCTTGTGTTGCTCTAATTGCTTTTATTGTTTACCTCATTTGTAAGTGGCTTTGGAAAAAAGCGTCCGCTAAATGACTAAATGTAAAAGTTCTAGATTTTC------TTTTGTAGGA-TTTTCTCTAAATGGTCA-TTTGTTAAAGATTTATTTTTATTGTTAACCTTTTGATCAATATTTTTTGTTTTTTGTATTGTTTACTACTGAAAGCGTTTGTCCCTCGTGTGTCCTCACAATATAATTAGACAACATTAAGATCATTAGCAAATGAATCTTTATAAACATCTCTGTTATGAGCCGGTTTAGGGCGTGTGGATGAGGTCGGGCAGGTCTCGACTCGTCTGTTTTCTGTT--GTGCTTCATCTTGTATCGTCATATCAGATCCCTGTGATTCCTCAGAAGATTTGAATGCTTTAATCCTTTCCTCTTGTGTTCATCTTAAACAGATCAACAATGATACAATGTGCAATATATCTAAAATATAGCAAACGCATCTTATAGGTGCTCATGTTATGACCATTTCACATGTGAGAACATTTTTCTAACTGAAGATGGTCTGAGTTTGCCTCACATGTTTTTGTTGACCTGTATGGTGTCAGTCACTGAGATGAATGTTGCAACAGAATCACTGGACTGCACATCATTCACATAATTAAGTTCAAGTGTAAGATCACTGGACCGTCCTGTACATTAACATCCCTATGGCT-CTAACAAGACTATAAAAACAGATGATCATTCTGAGGTGCGTGGAGTTGCAGTGAAGCACTACCTATAGATCTTAATGACAGACGAAGAATCTACAAGATTTTTTCATGTGTTTCTAAGTTTAAAAA-AATATAATTTCAACCTAGGAAGATTTGTTGTTGACCGTCATAGTCCCAAATGATCAACTCGGATGCTTGGACACGCGGAATGCTCTTCCTGTCGCTCGCAGTGATGGGCGTTCCAGGCAACGGCGCTGTCATCTGTGCTTTCCTCTCGGCGATGTATCACGAGGGTCATCTCTTACCTGCCGATGCCATCGTGCTGCACCTGGCATCTGTCAACATTACGGTGGTGGGCGTGCGCTGCCTGCTGGAGGTTCTCGCCACTTTCGAGATCTACAACGTGTTCGACGATGTCGGCTGCAAAGTGGTCATCTTCATATACCGCACTTCCAGATCTTTGTCCATCTGGTTGACGTTCGTTCTGAGTGCATATCAGTGCTTGAGCATCGCTCCGCCCGGGTCACGCTGGGCTAACGCCCGTGTTGTGGTAGCTCGATACCTGGGGGCCATTTTCCTGGCATTATGGTTGATCAACACCTCCATGAGCGTCGCTCCCCTCCTGTTTGCCATAGGTGCCAAGAACGACTCCAAACTCATACAGAACGGAATCAACGTGGAGTTTTGCTTCTTGGCCTTTCCTTCCAAGATCTCTCGGGACGCCAATGGCGGTGCCCAGGTCGGAAGAGATGTGGTGCCCATGGCGTTAATGGCAATTGCCAGCCTCATTATTCTGGTCTTCTTATATCGCCACAGCCAGCAGGTGAAAGGTTTACGGAGCGGCGGAGCGGTCACGGCCGGCAGGCAGGGCCAGTCTGCTGAACGGCGGGCGGCTATCACCGTGGTCACCTTAGTAACGCTGTACGTGTTGTTTTATGGGGTAGATAACGGGCTGTGGGTTTACACGCTGACAGTTCAGCAGACTATGGGTTCATCGCTGATCTCAGACCTAAGAATTTTCTTTGCGTCTTTGTACGCAGCCATAAGTCCCATCATCATCATCATCTCCAACAGAAAGGTCAACAGACAGCTGGCGTGTGGGAACCGGCTGATAACACTTTCTGATCCCATACAGCCCAAAGTCTGATACAT
>LN3A_allele_C
ACATAGAGCTCTATGTTCTTTTCATTTTTTAACATTTGAGTCCTTGTTGTCCACTGCTTGCTGCTCTCGGTCTGAGGCTGCACACACCATCCTCGCTTTGACCTTCTTATTAGAGGAGATGATGAGGAACGGGCTGAGAGACGCATAACACGAGGAGAAAAACACTCTCATATCGGCCACCACGGGAGGCACCTGGGTCACGGTAAGCATGTAGATCCAGATCACGTTATCGATACCAAAAAACACAGCGTACAGAACCACCAACATCAGCACCGTCTTGGCGGCCCGCGTTTCCATGGTGGCGCCCTGTTGTGGCCGCCGGATGCCTCTCACTTTCCTGCTGTGGCGATGCAGGAGGACCAGGATGTAGACGCTGGAGCCCAGCATCAGGCCCACGAAAGCAAAGTCTCGCACCGAAACTGCGACTCCGTTAATGACGTAGGACAAGTTATCGTGGAAGTCGACGTGGCAAAAGCCTAGATTGAGTGTGAACGGGGGGACGGTACCGTTACGAGGGGCCACAGAGAAGAACGGGGCGGCTATACAGACGGCCATGTTTATAAACCACAGCATCGCGAACGTAGGGACGACCAGCTGCGGCAGCTTGGCCTTTAGCCTGGACAGATACGGTCCTGACGCAGGCGCAACGGTCACCGCTTGGAAGACGCTCAGCATGCAGGTGATGCAGACCGATAGAGCTCTGGCTATGCGGTACGTGTAGATCACCACCTTGCAGCCGCCATCATCTAGCAGATTTCGCAGGCCGAACACGGTCATGGTCTGCGGGATGCAGCGCGTAAGCAGCAGCATGAGGTCAGCCAAGGCCAGGTGGCACATAATCATGTCCACGGGCTGCAGGTTCAGATCGGTCAGCATGATGTGGATGTAGGCCAGTAGGACCACGACATTGGCAAGGATGCCCAGTCCTGCCTGCAAGAGGAAGGAGACGCCTTTGATGGTGATGCATAAGTCCATAGAACCGCTCCTGTGCACGGCCAAAAGACAATGGTTGCAGATTTATTCGTGAACATTTGCAATGATCTAGAGTAAAAATTCATTGGATTTGATCCACCTACCTGTGTCCAAGTGTGTGGAAATGTTCTGTTTGTAGGATTTTCTGTAGTTGACGACTCATGCTACGTGAATATATAGCTTCTAATGGACCCGTGGGACCCAGCACAAACCAAGGAAA-CCAAGAAAACAAGAACAATTACTCAAGAGTCTTCAGTGAACGTTCATATTGCTTGCTCATATTGTTGGTTTTGTACGTGTTAAAGTAAATAAAATTCAGGTCTTTGGATTATC-TTTTTATTCTCTCATTTTTGTAAATTTTTTTTGCTCTCGCTTGTTT---TTGTTTCTTGTGGTGCCATCCCAAA-AAGGGGAAAAATTACTATTGCGTACCTTCTCTGGATCCGTCGCACATCTGTGAAATGATCTGCGGGTTGAGATAAGATCTGGTGATTCTGTAGCTATCTCTGCCAACACCTTACTTACTAATACAGAATATAATATTTTTATCTTATTTTCTATATTTATCTTTCTTGTCCTTTAAGAAATCCTTGTCTATGTATACT------GACTTGATGAGACTAGTTCTAATGCTCTTGTGTTGCTCTAATTGCTTTTATTATTTAACTCACTTGTAAGTCGCTTTGGATACAAGCGTCTGCAAAATGACTAAATGTAAAAGTTCT---TTTAT------TTTTGTAGGA-TTTTCTCTAAATGGTCA-TTTGTTAAAGATTTATTTTTATTGTTAACCTTTTGATCAATATTTTTTGTTTTTTGTATTGTTTACTACTGAAAGCGTTTGTCCCTCGTGTGTCCTCACAATATAATTAGACAACATTAAGATCATTAGCAAATGAATCTTTATAAACATCTCTGTTATGAGCTGGTTTAGGGCGTGTGGATGAGGTCGGGCAGGTCTCGACTCGTCTGTTTTCTGTT--GTGCTTCATCTTGTATCGTCATATCAGATCCCTGTGATTCCTCAGAAGATTTGAATGCTTTAATCCTTTCCTCTTGTGTTCATCTTAAACAGATCAACAATGATACAATGTGCAATATATCTAAAATATAGCAAACGCATCTTATAGGTGCTCATGTTATGACCATTTCACATGTGAGAACATTTTTCTAACTGAAGATGGTCTGAGTTTGCCTCACATGTTTTTGTTGACCTGTATGGTGTCAGTCACTGAGATGAATGTTGCAACAGAATCACTGGACTGCACATCATTCACATAATTAAGTTCAAGTGTAAGATCACTGGACCGTCCTGTACATTAACATCCCTATGGCT-CTAACAAGACTATAAAAACAGATGATCATTCTGAGGTGCGTGGAGTTGCAGTGAAGCACTACCTATAGATCTTAATGACAGACGAAGAATCTACAAGATTTTTTCATGTGTTTCTAAGTTTAAAAA-AATATAATTTCAACCTAGGAAGATTCGTTGTCGACCGTCATAGTCCCAAATGATCAACTCGGATGCTTGGACGCGTGGGATGCTCTTCCTGTCGCTTTCAGTGATGGGCGTTCCGGGCAACGGCGCTGTCATCTGTGCTTTCCTCTCTGCGATGTATCACGAGGGTCATCTCTTACCTGCCGATGCCATCGTGCTGCACCTGGCATCTGTCAACATTACGGTGGTGGGCGTGCGCTGCCTGCTGGAGGTTCTCGCCACTTTCGAGATCTACAACGTGTTCAACGATGTCGGCTGCAAAGTGGTCATCTTCATATACCGCACTTCCAGATCTTTGTCCATCTGGTTGACGTTCGTTCTGAGTGCATATCAATGCTTGAGCATCGCTCCGCCCGGGTCACGCTGGGCTAACGCCCGTGTTGTGGTAGCTCGATACCTGGGGGCCATTTTCCTTGCATTATGGTTGATCAACACCTCCATGAGCGTCGCTCCCCTCCTGTTTGCCATAGGTGCCAAGAACGACTCCAAACTCATACAGAACGGAATCAACGTGGAGTTTTGCTTCTTGGCCTTTCCGTCCAAGATCTCTCGGGACGCCAATGGCGGTGCCCAGGTCGGAAGAGATGTGGTGCCCATGGCGTTAATGGCAATTGCCAGCCTCATCATTCTGGTCTTCTTATATCGCCACAGCCAGCAGGTGAAAGGTTTACGGAGCGGCGGAGCGGTCACGGCCGGCAGGCAGGGCCAGTCTGCTGAACGGCGGGCGGCTATCACCGTGGTCACCTTAGTAACGCTGTACGTGGTGTTTTATGGGGTAGATAACGGGCTGTGGGTTTACACGCTGACAGTTCAGCAGACTATGGGTTCATCGCTGATCTCAGACCTAAGAATTTTCTTTGCGTCTTTGTACGCGGCCATAAGTCCCATCATCATCATCATCTCCAACAGAAAGGTCAACAGACAGCTGGCGTGTGGGAACCGGCCGATAACACTTTCTGATCCCATACAGCCCAAAGTCTGATACAT
>LN11A_allele_A
GCCTAGAGCTCTATGTTCTGGTCAGTTTTTAACATTTGAGTCCTTGTTGTCCACTGCTTGCTGCTCTTGGTCTGAGGCTGCACACACCATCCTCGCTTTGACCTTCTTATTAGAGGAGATGATGAGGAACGGGCTGAGAGACGCATAACACGAGGAGAAAAACACTCTCATATCGGCCACCACGGGAGGCACCTGGGTCACGGTAAGCATGTAGATCCAGATCACGTTATCGATGCCAAAAAACACAGCGTACAGAACCACCAACATCAGCACCGTCTTGGCGGCCCGCGTTTCCATGGTGGCGCCCTGTTGTGGCCGCCGGATGCCTCTCACTTTCCTGCTGTGGCGATGCAGGAGGACCAGGATGTAGACGCTGGAGCCCAGCATCAGGCCCACGAAAGCGAAGTCTCGCACCGAAACCGCGACCCCGTTAATGACGTAGGACAAGTTATCGCGGAAGTCGACGTGGCAAAAGCCCAGATTGAGTGTGAACGGGGGGACGGTACCGTTACGAGGGGCCACAGAGAAGAACGGGGCGGCTATACAGACGGCCATGTTTATAAACCACAGCATCGCGAACGTAGGGATGACCAGCTGCGGCAGCTTGGCCTTTAGCCTGGACAGATACGGTCCTGACGCAGGTGCAACGGTCACCGCCTGGAAGACGCTCAGCATGCAGGTGATGCAGACCGACAGAGCTCTGGCGATGCGATACGTGTAGATCACCACCTTGCAGCCGCCATCGTCGAGCAGATTTCTCAGGCCGAACACGGTCATGGTCTGCGGGATGCAGCGCGTCAACAGGAGCATGAGGTCAGCGAAGGCCAGGTGGCACATAATCATGTCCACGGGCTGCAGGTTCAGATCGGTCAGCATAATGTGGATGTAGGCCAGTAGGACCACGACATTGGCAAGGATGCCCAGTCCTGCCTGCAAGAGGAAGGAGACGCCTTTGATGGTGATGCATAAGTCCATAGAACCGCTCCTGTGCACGGCCAAAACACAATAGTTGCAGATTTATTCCTGAACGTTTGCAATGATCTAGAGCAAGAATTCATTGGATTTGATCCACCTACCTGTGTCCAAGCGTGTGGAAATGTTCTGTTTGTAGGATTTTCTGTAGTTGACGACTCATGCTACGTGAATATATAGCTTCTAATGGACCCGTGGGACCCGGCACAAACCAAGGAAA-CCAAGAAAACAAGAACAATTACTCAAGAGCCTTCAGTGAACGTTCATATTGCTTGCTCATATTGTTGGTTTTGTACGTGTTAAAGTAAATAAAATTCAGTTCTTTGGATGATC-TTTTTATTCTCTCATTTTTGTACATTTCTTTTGCTCTCGCTTGCTT---TTGTTTCTTGTGGTGCCATCCCAAA-AAGGGGAAAAATTACTATTGCGTACCTTCTCTGGATCTGTCGCACATCTGTGAAATGATCTGCCGGTTGAGATAAGATCTGCTGATTCTGTAGCTATCTCTGCCAACACCTCACTTACTAATACAGAATTTAATATTTTTAAATTAT----TATCTTTATCTTTCTTGTCCTTTAAAAAATCCTTGTCTATGTATACT------GACTTG---------------ATGCTCTTGTGTTGCTCTAATTGCTTTTATTGTTTACCTCATTTGTAAGTGGCTTTGGAAAAAAGCGTCCGCTAAATGACTAAATGTAAAAGTTCTAGATTTTC------TTTTGTAGGA-TTTTCTCTAAATGGTCA-TTTGTTAAAGATTTATTTTTATTGTTAACCTTTTGATCAATATTTTTTGTTTTTTGTATTGTTTACTACTGAAAGCGTTTGTCCCTCGTGTGTCCTCACAATATAATTAGACAACATTAAGATCATTAGCAAATGAATCTTTATAAACATCTCTGTTATGAGCCGGTTTAGGGCGTGTGGATGAGGTCGGGCAGGTCTCGACTCGTCTGTTTTCTGTT--GTGCTTCATCTTGTATCGTCATATCAGATCCCTGTGATTCCTCAGAAGATTTGAATGCTTTAATCCTTTCCTCTTGTGTTCATCTTAAACAGATCAACAATGATACAATGTGCAATATATCTAAAATATAGCAAACGCATCTTATAGGTGCTCATGTTATGACCATTTCACATGTGAGAACATTTTTCTAACCGAAGATGGTCTGAGTTTGCCTCACATGTTTTTGTTGACCTGTATGGTGTCAGTCACTGAGATGAATGTTGCAACAGAATCACTGGACTGCACATCATTCACATAATTAAGTTCAAGTGTAAGATCACTGGACCGTCCTGTACATTAACATCCCTATGGCT-CTAACAAGACTATAAAAACAGATGATCATTCTGAGGTGCGTGGAGTTGCAGTGAAGCACTACCTATAGATCTTAATGACAGACGAAGAATCTACAAGATTTTTTCATGTGTTTCTAAGTTTAAAAA-AATATAATTTCAACCTAGGAAGATTCGTTGTCGACCGTCATAGTCCCAAATGATCAACTCGGATGCTTGGACGCGTGGGATGCTCTTCCTGTCGCTTTCAGTGATGGGCGTTCCGGGCAACGGCGCTGTCATCTGTGCTTTCCTCTCGGCGATGTATCACGAGGGTCATCTCTTACCTGCCGATGCCATCGTGCTGCACCTGGCATCTGTCAACATTACGGTGGTGGGCGTGCGCTGCCTGCTGGAGGTTCTCGCCACTTTCGAGATCTACAACGTGTTCAACGATGTCGGCTGCAAAGTGGTCATCTTCATATACCGCACTTCCAGATCTTTGTCCATCTGGTTGACGTTCGTTCTGAGTGCATATCAGTGCTTGAGCATCGCTCCGCCCGGGTCACGCTGGGCTAACGCCCGTGTTGTGGTGGCTCGATACCTGGGGGCCATTTTCCTGGCATTATGGTTGATCAACACCTCCATGAGCGTCGCTCCCCTCCTGTTTGCCATAGGTGCCAAGAACGACTCCAAACTCATACAGAACGGAATCAACGTGGAGTTTTGCTTCTTGCCCTTTCCGTCCAAGATCTCTCGGGACGCCAACGGCGGTGCCCAGGTCGGAAGAGATGTGGTGCCCATGGCGTTAATGGCAATTGCCAGCCTCATCATTCTGGTCTTCTTATATCGCCACAGCCAGCAGGTGAAGGGTTTACGGAGCGGCGGAGCGGTCACGGCCGGCAGGCAGGGCCAGTCTGCTGAACGGCGGGCGGCTATCACCGTGGTCACCTTAGTAACGCTGTACGTGTTGTTTTATGGGGTAGATAACGGGCTGTGGGTTTACACACTGACAGTTCAGCAGACTATGGGTTCATCGCTGATCTCGGACCTAAGAATTTTCTTTGCGTCTTTGTACGCGGCCATAAGTCCCATCATCATCATCATCTCCAACAGAAAGGTCAACAGACAGCTGGCGTGTGGGAACCGGCCGATAACACTTTCTGATCCCATACAGCCCAAAGTCTGATACAT
>LN11A_allele_B
GCCTAGAGCTCTATGTTCTGGTCAGTTTTTAACATTTGAGTCCTTGTTGTCCACTGCTTGCTGCTCTTGGTCTGAGGCTGCACACACCATCCTCGCTTTGACCTTCTTATTAGAGGAGATGATGAGGAACGGGCTGAGAGACGCATAACACGAGGAGAAAAACACTCTCATATCGGCCACTACGGGAGGCACCTGGGTCACGGTAAGCATGTAGATCCAGATCACGTTATCGATGCCAAAAAACACAGCGTACAGAACCACCAACATCAGCACCGTCTTGGCGGCCCGCGTTTCCATGGTGGCGCCCTGTTGTGGCCGCCGGATGCCTCTCACTTTCCTGCTGTGCCGATGCAGGAGGACCAGGATGTAGACGCTGGAGCCCAGCATCAGGCCCACGAAAGCGAAGTCTCGCACTGAAACCGCGACCCCGTTAATGACGTAGGACAAGTTATCGTGGAAGTCGACGTGGCAAAAGCCCAGATTGAGTGTGAACGGGGGGACGGTACCGTTACGAGGGGCCACAGAGAAGAACGGGGCGGCTATACAGACGGCCATGTTTATAAACCACAGCATCGCGAACGTAGGGATGACCAGCTGCGGCAGCTTGGCCTTTAGCCTGGACAGATACGGTCCTGACGCAGGTGCAACGGTCACCGCCTGGAAGACGCTTAGCATGCAGGTGATGCAGACCGACAGAGCTCTGGCGATGCGGTACGTGTAGATCACCACCTTGCAGCCGCCATCGTCTAGCAGATTTCGCAGGCCGAACACGGTCATGGTCTGCGGGATGCAGCGCGTCAACAGCAGCATGAGGTCAGCGAAGGCCAGGTGGCACATTATCATGTCCACGGGCTGCAGGTTCAGATCGGTCAGCATAATGTGGATGTAGGCCAGTAGGACAACGACATTGGCAAGGATGCCCAGTCCTGCCTGCAAGAGGAAGGAGACGCCTTTGATGGTGATGCATAAGTCCATAGAACCGCTCCTGTGCACGGCCAAAACACAATAGTTGCAGATTTATTCGTGAACGTTTGCAATGATCTAGAGCAAGAATTCATTGGATTTGATCCACCTACCTGTGTCCAAGCGTGTGGAAATGTTCTGTTTGTAGGATTTTCTGTAGTTGACGACTCATGCTACGTGAATATATAGCTTCTAATGGACCCGTGGGACCCGGCACAAACCAAGGAAA-CCAAGAAAACAAGAACAATTACTCAAGAGCCTTCAGTGAACGTTCATATTGCTTGCTCATATTGTTGGTTTTGTACGTGTTAAAGTAAATAAAATTCAGTTCTTTGGATGATC-TTTTTATTCTCTCATTTTTGTACATTTCTTTTGCTCTCGCTTGCTT---TTGTTTCTTGTGGTGCCATCCCAAA-AAGGGGAAAAATTACTATTGCGTACCTTCTCTGGATCTGTCGCACATCTGTGAAATGATCTGCCGGTTGAGATAAGATCTGCTGATTCTGTAGCTATCTCTGCCAACACCTCACTTACTAATACAGAATTTAATATTTTTAAATTAT----TATCTTTATCTTTCTTGTCCTTTAAAAAATCCTTGTCTATGTATACT------GACTTG---------------ATGCTCTTGTGTTGCTCTAATTGCTTTTATTGTTTACCTCATTTGTAAGTGGCTTTGGAAAAAAGCGTCCGCTAAATGACTAAATGTAAAAGTTCTAGATTTTC------TTTTGTAGGA-TTTTCTCTAAATGGTCA-TTTGTTAAAGATTTATTTTTATTGTTAACCTTTTGATCAATATTTTTTGTTTTTTGTATTGTTTACTACTGAAAGCGTTTGTCCCTCGTGTGTCCTCACAATATAATTAGACAACATTAAGATCATTAGCAAATGAATCTTTATAAACATCTCTGTTATGAGCCGGTTTAGGGCGTGTGGATGAGGTCGGGCAGGTCTCGACTCGTCTGTTTTCTGTT--GTGCTTCATCTTGTATCGTCATATCAGATCCCTGTGATTCCTCAGAAGATTTGAATGCTTTAATCCTTTCCTCTTGTGTTCATCTTAAACAGATCAACAATGATACAATGTGCAATATATCTAAAATATAGCAAACGCATCTTATAGGTGCTCATGTTATGACCATTTCACATGTGAGAACTTTTTTCTAACTGAAGATGGTCTGAGTTTGCCTCACATGTTTTTGTTGACCTGTATGGTGTCAGTCACTGAGATGAATGTTGCAACAGAATCACTGGACTGCACATCATTCACATAATTAAGTTCAAGTGTAAGATCACTGGACCGTCCTGTACATTAACATCCCTATGGCT-CTAACAAGACTATAAAAACAGATGATCATTCTGAGGTGCGTGGAGTTGCAGTGAAGCACTACCTATAGATCTTAATGACAGACGAAGAATCTACAAGATTTTTTCATGTGTTTCTAAGTTTAAAAA-AATATAATTTCAACCTAGGAAGATTTGTTGTTGACCGTCATAGTCCCAAATGATCAACTCGGATGCTTGGACACGCGGAATGCTCTTCCTGTCGCTCGCAGTGATGGGCGTTCCAGGCAACGGCGCTGTCATCTGTGCTTTCCTCTCGGCGATGTATCACGAGGGTCATCTCTTACCTGCCGATGCCATCGTGCTGCACCTGGCATCTGTCAACATTACGGTGGTGGGCGTGCGCTGCCTGCTGGAGGTTCTCGCCACTTTCGAGATCTACAACGTGTTCGACGATGTCGGCTGCAAAGTGGTCATCTTCATATACCGCACTTCCAGATCTTTGTCCATCTGGTTGACGTTCGTTCTGAGTGCATATCAGTGCTTGAGCATCGCTCCGCCCGGGTCACGCTGGGCTAACGCCCGTGTTGTGGTAGCTCGATACCTGGGGGCCATTTTCCTGGCATTATGGTTGATCAACACCTCCATGAGCGTCGCTCCCCTCCTGTTTGCCATAGGTGCCAAGAACGACTCCAAACTCATACAGAACGGAATCAACGTGGAGTTTTGCTTCTTGGCCTTTCCTTCCAAGATCTCTCGGGACGCCAATGGCGGTGCCCAGGTCGGAAGAGATGTGGTGCCCATGGCGTTAATGGCAATTGCCAGCCTCATTATTCTGGTCTTCTTATATCGCCACAGCCAGCAGGTGAAAGGTTTACGGAGCGGCGGAGCGGTCACGGCCGGCAGGCAGGGCCAGTCTGCTGAACGGCGGGCGGCTATCACCGTGGTCACCTTAGTAACGCTGTACGTGTTGTTTTATGGGGTAGATAACGGGCTGTGGGTTTACACGCTGACAGTTCAGCAGACTATGGGTTCATCGCTGATCTCAGACCTAAGAATTTTCTTTGCGTCTTTGTACGCAGCCATAAGTCCCATCATCATCATCATCTCCAACAGAAAGGTCAACAGACAGCTGGCGTGTGGGAACCGGCTGATAACACTTTCTGATCCCATACAGCCCAAAGTCTGATACAT
>LN12A_allele_A
GCCTAGAGCTCTATGTTCTGGTCAGTTTTTAACATTTGAGTCCTTGTTGTCCACTGCTTGCTGCTCTTGGTCTGAGGCTGCACACACCATCCTCGCTTTGACCTTCTTATTAGAGGAGATGATGAGGAACGGGCTGAGAGACGCATAACACGAGGAGAAAAACACTCTCATATCGGCCACCACGGGAGGCACCTGGGTCACGGTAAGCATGTAGATCCAGATCACGTTATCGATGCCAAAAAACACAGCGTACAGAACCACCAACATCAGCACCGTCTTGGCGGCCCGCGTTTCCATGGTGGCGCCCTGTTGTGGCCGCCGGATGCCTCTCACTTTCCTGCTGTGGCGATGCAGGAGGACCAGGATGTAGACGCTGGAGCCCAGCATCAGGCCCACGAAAGCGAAGTCTCGCACCGAAACCGCGACCCCGTTAATGACGTAGGACAAGTTATCGCGGAAGTCGACGTGGCAAAAGCCCAGATTGAGTGTGAACGGGGGGACGGTACCGTTACGAGGGGCCACAGAGAAGAACGGGGCGGCTATACAGACGGCCATGTTTATAAACCACAGCATCGCGAACGTAGGGATGACCAGCTGCGGCAGCTTGGCCTTTAGCCTGGACAGATACGGTCCTGACGCAGGTGCAACGGTCACCGCCTGGAAGACGCTCAGCATGCAGGTGATGCAGACCGACAGAGCTCTGGCGATGCGATACGTGTAGATCACCACCTTGCAGCCGCCATCGTCGAGCAGATTTCTCAGGCCGAACACGGTCATGGTCTGCGGGATGCAGCGCGTCAACAGGAGCATGAGGTCAGCGAAGGCCAGGTGGCACATAATCATGTCCACGGGCTGCAGGTTCAGATCGGTCAGCATAATGTGGATGTAGGCCAGTAGGACCACGACATTGGCAAGGATGCCCAGTCCTGCCTGCAAGAGGAAGGAGACGCCTTTGATGGTGATGCATAAGTCCATAGAACCGCTCCTGTGCACGGCCAAAACACAATAGTTGCAGATTTATTCCTGAACGTTTGCAATGATCTAGAGCAAGAATTCATTGGATTTGATCCACCTACCTGTGTCCAAGCGTGTGGAAATGTTCTGTTTGTAGGATTTTCTGTAGTTGACGACTCATGCTACGTGAATATATAGCTTCTAATGGACCCGTGGGACCCGGCACAAACCAAGGAAA-CCAAGAAAACAAGAACAATTACTCAAGAGCCTTCAGTGAACGTTCATATTGCTTGCTCATATTGTTGGTTTTGTACGTGTTAAAGTAAATAAAATTCAGTTCTTTGGATGATC-TTTTTATTCTCTCATTTTTGTACATTTCTTTTGCTCTCGCTTGCTT---TTGTTTCTTGTGGTGCCATCCCAAA-AAGGGGAAAAATTACTATTGCGTACCTTCTCTGGATCTGTCGCACATCTGTGAAATGATCTGCCGGTTGAGATAAGATCTGCTGATTCTGTAGCTATCTCTGCCAACACCTCACTTACTAATACAGAATTTAATATTTTTAAATTAT----TATCTTTATCTTTCTTGTCCTTTAAAAAATCCTTGTCTATGTATACT------GACTTG---------------ATGCTCTTGTGTTGCTCTAATTGCTTTTATTGTTTACCTCATTTGTAAGTGGCTTTGGAAAAAAGCGTCCGCTAAATGACTAAATGTAAAAGTTCTAGATTTTC------TTTTGTAGGA-TTTTCTCTAAATGGTCA-TTTGTTAAAGATTTATTTTTATTGTTAACCTTTTGATCAATATTTTTTGTTTTTTGTATTGTTTACTACTGAAAGCGTTTGTCCCTCGTGTGTCCTCACAATATAATTAGACAACATTAAGATCATTAGCAAATGAATCTTTATAAACATCTCTGTTATGAGCCGGTTTAGGGCGTGTGGATGAGGTCGGGCAGGTCTCGACTCGTCTGTTTTCTGTT--GTGCTTCATCTTGTATCGTCATATCAGATCCCTGTGATTCCTCAGAAGATTTGAATGCTTTAATCCTTTCCTCTTGTGTTCATCTTAAACAGATCAACAATGATACAATGTGCAATATATCTAAAATATAGCAAACGCATCTTATAGGTGCTCATGTTATGACCATTTCACATGTGAGAACATTTTTCTAACCGAAGATGGTCTGAGTTTGCCTCACATGTTTTTGTTGACCTGTATGGTGTCAGTCACTGAGATGAATGTTGCAACAGAATCACTGGACTGCACATCATTCACATAATTAAGTTCAAGTGTAAGATCACTGGACCGTCCTGTACATTAACATCCCTATGGCT-CTAACAAGACTATAAAAACAGATGATCATTCTGAGGTGCGTGGAGTTGCAGTGAAGCACTACCTATAGATCTTAATGACAGACGAAGAATCTACAAGATTTTTTCATGTGTTTCTAAGTTTAAAAA-AATATAATTTCAACCTAGGAAGATTCGTTGTCGACCGTCATAGTCCCAAATGATCAACTCGGATGCTTGGACGCGTGGGATGCTCTTCCTGTCGCTTTCAGTGATGGGCGTTCCGGGCAACGGCGCTGTCATCTGTGCTTTCCTCTCGGCGATGTATCACGAGGGTCATCTCTTACCTGCCGATGCCATCGTGCTGCACCTGGCATCTGTCAACATTACGGTGGTGGGCGTGCGCTGCCTGCTGGAGGTTCTCGCCACTTTCGAGATCTACAACGTGTTCAACGATGTCGGCTGCAAAGTGGTCATCTTCATATACCGCACTTCCAGATCTTTGTCCATCTGGTTGACGTTCGTTCTGAGTGCATATCAGTGCTTGAGCATCGCTCCGCCCGGGTCACGCTGGGCTAACGCCCGTGTTGTGGTGGCTCGATACCTGGGGGCCATTTTCCTGGCATTATGGTTGATCAACACCTCCATGAGCGTCGCTCCCCTCCTGTTTGCCATAGGTGCCAAGAACGACTCCAAACTCATACAGAACGGAATCAACGTGGAGTTTTGCTTCTTGCCCTTTCCGTCCAAGATCTCTCGGGACGCCAACGGCGGTGCCCAGGTCGGAAGAGATGTGGTGCCCATGGCGTTAATGGCAATTGCCAGCCTCATCATTCTGGTCTTCTTATATCGCCACAGCCAGCAGGTGAAGGGTTTACGGAGCGGCGGAGCGGTCACGGCCGGCAGGCAGGGCCAGTCTGCTGAACGGCGGGCGGCTATCACCGTGGTCACCTTAGTAACGCTGTACGTGTTGTTTTATGGGGTAGATAACGGGCTGTGGGTTTACACACTGACAGTTCAGCAGACTATGGGTTCATCGCTGATCTCGGACCTAAGAATTTTCTTTGCGTCTTTGTACGCGGCCATAAGTCCCATCATCATCATCATCTCCAACAGAAAGGTCAACAGACAGCTGGCGTGTGGGAACCGGCCGATAACACTTTCTGATCCCATACAGCCCAAAGTCTGATACAT
>LN12A_allele_B
GCCTAGAGCTCTATGTTCTGGTCAGTTTTTAACATTTGAGTCCTTGTTGTCCACTGCTTGCTGCTCTTGGTCTGAGGCTGCACACACCATCCTCGCTTTGACCTTCTTATTAGAGGAGATGATGAGGAACGGGCTGAGAGACGCATAACACGAGGAGAAAAACACTCTCATATCGGCCACTACGGGAGGCACCTGGGTCACGGTAAGCATGTAGATCCAGATCACGTTATCGATGCCAAAAAACACAGCGTACAGAACCACCAACATCAGCACCGTCTTGGCGGCCCGCGTTTCCATGGTGGCGCCCTGTTGTGGCCGCCGGATGCCTCTCACTTTCCTGCTGTGCCGATGCAGGAGGACCAGGATGTAGACGCTGGAGCCCAGCATCAGGCCCACGAAAGCGAAGTCTCGCACTGAAACCGCGACCCCGTTAATGACGTAGGACAAGTTATCGTGGAAGTCGACGTGGCAAAAGCCCAGATTGAGTGTGAACGGGGGGACGGTACCGTTACGAGGGGCCACAGAGAAGAACGGGGCGGCTATACAGACGGCCATGTTTATAAACCACAGCATCGCGAACGTAGGGATGACCAGCTGCGGCAGCTTGGCCTTTAGCCTGGACAGATACGGTCCTGACGCAGGTGCAACGGTCACCGCCTGGAAGACGCTTAGCATGCAGGTGATGCAGACCGACAGAGCTCTGGCGATGCGGTACGTGTAGATCACCACCTTGCAGCCGCCATCGTCGAGCAGATTTCGCAGGCCGAACACGGTCATGGTCTGCGGGATGCAGCGCGTCAACAGCAGCATGAGGTCAGCGAAGGCCAGGTGGCACATTATCATGTCCACGGGCTGCAGGTTCAGATCGGTCAGCATAATGTGGATGTAGGCCAGTAGGACAACGACATTGGCAAGGATGCCCAGTCCTGCCTGCAAGAGGAAGGAGACGCCTTTGATGGTGATGCATAAGTCCATAGAACCGCTCCTGTGCACGGCCAAAACACAATAGTTGCAGATTTATTCGTGAACGTTTGCAATGATCTAGAGCAAGAATTCATTGGATTTGATCCACCTACCTGTGTCCAAGCGTGTGGAAATGTTCTGTTTGTAGGATTTTCTGTAGTTGACGACTCATGCTACGTGAATATATAGCTTCTAATGGACCCGTGGGACCCGGCACAAACCAAGGAAA-CCAAGAAAACAAGAACAATTACTCAAGAGCCTTCAGTGAACGTTCATATTGCTTGCTCATATTGTTGGTTTTGTACGTGTTAAAGTAAATAAAATTCAGTTCTTTGGATGATC-TTTTTATTCTCTCATTTTTGTACATTTCTTTTGCTCTCGCTTGCTT---TTGTTTCTTGTGGTGCCATCCCAAA-AAGGGGAAAAATTACTATTGCGTACCTTCTCTGGATCTGTCGCACATCTGTGAAATGATCTGCCGGTTGAGATAAGATCTGCTGATTCTGTAGCTATCTCTGCCAACACCTCACTTACTAATACAGAATTTAATATTTTTAAATTAT----TATCTTTATCTTTCTTGTCCTTTAAAAAATCCTTGTCTATGTATACT------GACTTG---------------ATGCTCTTGTGTTGCTCTAATTGCTTTTATTGTTTACCTCATTTGTAAGTGGCTTTGGAAAAAAGCGTCCGCTAAATGACTAAATGTAAAAGTTCTAGATTTTC------TTTTGTAGGA-TTTTCTCTAAATGGTCA-TTTGTTAAAGATTTATTTTTATTGTTAACCTTTTGATCAATATTTTTTGTTTTTTGTATTGTTTACTACTGAAAGCGTTTGTCCCTCGTGTGTCCTCACAATATAATTAGACAACATTAAGATCATTAGCAAATGAATCTTTATAAACATCTCTGTTATGAGCCGGTTTAGGGCGTGTGGATGAGGTCGGGCAGGTCTCGACTCGTCTGTTTTCTGTT--GTGCTTCATCTTGTATCGTCATATCAGATCCCTGTGATTCCTCAGAAGATTTGAATGCTTTAATCCTTTCCTCTTGTGTTCATCTTAAACAGATCAACAATGATACAATGTGCAATATATCTAAAATATAGCAAACGCATCTTATAGGTGCTCATGTTATGACCATTTCACATGTGAGAACATTTTTCTAACTGAAGATGGTCTGAGTTTGCCTCACATGTTTTTGTTGACCTGTATGGTGTCAGTCACTGAGATGAATGTTGCAACAGAATCACTGGACTGCACATCATTCACATAATTAAGTTCAAGTGTAAGATCACTGGACCGTCCTGTACATTAACATCCCTATGGCT-CTAACAAGACTATAAAAACAGATGATCATTCTGAGGTGCGTGGAGTTGCAGTGAAGCACTACCTATAGATCTTAATGACAGACGAAGAATCTACAAGATTTTTTCATGTGTTTCTAAGTTTAAAAA-AATATAATTTCAACCTAGGAAGATTTGTTGTTGACCGTCATAGTCCCAAATGATCAACTCGGATGCTTGGACACGCGGAATGCTCTTCCTGTCGCTCGCAGTGATGGGCGTTCCAGGCAACGGCGCTGTCATCTGTGCTTTCCTCTCGGCGATGTATCACGAGGGTCATCTCTTACCTGCCGATGCCATCGTGCTGCACCTGGCATCTGTCAACATTACGGTGGTGGGCGTGCGCTGCCTGCTGGAGGTTCTCGCCACTTTCGAGATCTACAACGTGTTCGACGATGTCGGCTGCAAAGTGGTCATCTTCATATACCGCACTTCCAGATCTTTGTCCATCTGGTTGACGTTCGTTCTGAGTGCATATCAGTGCTTGAGCATCGCTCCGCCCGGGTCACGCTGGGCTAACGCCCGTGTTGTGGTAGCTCGATACCTGGGGGCCATTTTCCTGGCATTATGGTTGATCAACACCTCCATGAGCGTCGCTCCCCTCCTGTTTGCCATAGGTGCCAAGAACGACTCCAAACTCATACAGAACGGAATCAACGTGGAGTTTTGCTTCTTGGCCTTTCCTTCCAAGATCTCTCGGGACGCCAATGGCGGTGCCCAGGTCGGAAGAGATGTGGTGCCCATGGCGTTAATGGCAATTGCCAGCCTCATTATTCTGGTCTTCTTATATCGCCACAGCCAGCAGGTGAAAGGTTTACGGAGCGGCGGAGCGGTCACGGCCGGCAGGCAGGGCCAGTCTGCTGAACGGCGGGCGGCTATCACCGTGGTCACCTTAGTAACGCTGTACGTGTTGTTTTATGGGGTAGATAACGGGCTGTGGGTTTACACGCTGACAGTTCAGCAGACTATGGGTTCATCGCTGATCTCAGACCTAAGAATTTTCTTTGCGTCTTTGTACGCAGCCATAAGTCCCATCATCATCATCATCTCCAACAGAAAGGTCAACAGACAGCTGGCGTGTGGGAACCGGCTGATAACACTTTCTGATCCCATACAGCCCAAAGTCTGATACAT
>LN13A_allele_A
GCCTAGAGCTCTATGTTCTGGTCAGTTTTTAACATTTGAGTCCTTGTTGTCCACTGCTTGCTGCTCTTGGTCTGAGGCTGCACACACCATCCTCGCTTTGACCTTCTTATTAGAGGAGATGATGAGGAACGGGCTGAGAGACGCATAACACGAGGAGAAAAACACTCTCATATCGGCCACCACGGGAGGCACCTGGGTCACGGTAAGCATGTAGATCCAGATCACGTTATCGATGCCAAAAAACACAGCGTACAGAACCACCAACATCAGCACCGTCTTGGCGGCCCGCGTTTCCATGGTGGCGCCCTGTTGTGGCCGCCGGATGCCTCTCACTTTCCTGCTGTGGCGATGCAGGAGGACCAGGATGTAGACGCTGGAGCCCAGCATCAGGCCCACGAAAGCGAAGTCTCGCACCGAAACCGCGACCCCGTTAATGACGTAGGACAAGTTATCGCGGAAGTCGACGTGGCAAAAGCCCAGATTGAGTGTGAACGGGGGGACGGTACCGTTACGAGGGGCCACAGAGAAGAACGGGGCGGCTATACAGACGGCCATGTTTATAAACCACAGCATCGCGAACGTAGGGATGACCAGCTGCGGCAGCTTGGCCTTTAGCCTGGACAGATACGGTCCTGACGCAGGTGCAACGGTCACCGCCTGGAAGACGCTCAGCATGCAGGTGATGCAGACCGACAGAGCTCTGGCGATGCGATACGTGTAGATCACCACCTTGCAGCCGCCATCGTCGAGCAGATTTCTCAGGCCGAACACGGTCATGGTCTGCGGGATGCAGCGCGTCAACAGGAGCATGAGGTCAGCGAAGGCCAGGTGGCACATAATCATGTCCACGGGCTGCAGGTTCAGATCGGTCAGCATAATGTGGATGTAGGCCAGTAGGACCACGACATTGGCAAGGATGCCCAGTCCTGCCTGCAAGAGGAAGGAGACGCCTTTGATGGTGATGCATAAGTCCATAGAACCGCTCCTGTGCACGGCCAAAACACAATAGTTGCAGATTTATTCCTGAACGTTTGCAATGATCTAGAGCAAGAATTCATTGGATTTGATCCACCTACCTGTGTCCAAGCGTGTGGAAATGTTCTGTTTGTAGGATTTTCTGTAGTTGACGACTCATGCTACGTGAATATATAGCTTCTAATGGACCCGTGGGACCCGGCACAAACCAAGGAAA-CCAAGAAAACAAGAACAATTACTCAAGAGCCTTCAGTGAACGTTCATATTGCTTGCTCATATTGTTGGTTTTGTACGTGTTAAAGTAAATAAAATTCAGTTCTTTGGATGATC-TTTTTATTCTCTCATTTTTGTACATTTCTTTTGCTCTCGCTTGCTT---TTGTTTCTTGTGGTGCCATCCCAAA-AAGGGGAAAAATTACTATTGCGTACCTTCTCTGGATCTGTCGCACATCTGTGAAATGATCTGCCGGTTGAGATAAGATCTGCTGATTCTGTAGCTATCTCTGCCAACACCTCACTTACTAATACAGAATTTAATATTTTTAAATTAT----TATCTTTATCTTTCTTGTCCTTTAAAAAATCCTTGTCTATGTATACT------GACTTG---------------ATGCTCTTGTGTTGCTCTAATTGCTTTTATTGTTTACCTCATTTGTAAGTGGCTTTGGAAAAAAGCGTCCGCTAAATGACTAAATGTAAAAGTTCTAGATTTTC------TTTTGTAGGA-TTTTCTCTAAATGGTCA-TTTGTTAAAGATTTATTTTTATTGTTAACCTTTTGATCAATATTTTTTGTTTTTTGTATTGTTTACTACTGAAAGCGTTTGTCCCTCGTGTGTCCTCACAATATAATTAGACAACATTAAGATCATTAGCAAATGAATCTTTATAAACATCTCTGTTATGAGCCGGTTTAGGGCGTGTGGATGAGGTCGGGCAGGTCTCGACTCGTCTGTTTTCTGTT--GTGCTTCATCTTGTATCGTCATATCAGATCCCTGTGATTCCTCAGAAGATTTGAATGCTTTAATCCTTTCCTCTTGTGTTCATCTTAAACAGATCAACAATGATACAATGTGCAATATATCTAAAATATAGCAAACGCATCTTATAGGTGCTCATGTTATGACCATTTCACATGTGAGAACATTTTTCTAACCGAAGATGGTCTGAGTTTGCCTCACATGTTTTTGTTGACCTGTATGGTGTCAGTCACTGAGATGAATGTTGCAACAGAATCACTGGACTGCACATCATTCACATAATTAAGTTCAAGTGTAAGATCACTGGACCGTCCTGTACATTAACATCCCTATGGCT-CTAACAAGACTATAAAAACAGATGATCATTCTGAGGTGCGTGGAGTTGCAGTGAAGCACTACCTATAGATCTTAATGACAGACGAAGAATCTACAAGATTTTTTCATGTGTTTCTAAGTTTAAAAA-AATATAATTTCAACCTAGGAAGATTCGTTGTCGACCGTCATAGTCCCAAATGATCAACTCGGATGCTTGGACGCGTGGGATGCTCTTCCTGTCGCTTTCAGTGATGGGCGTTCCGGGCAACGGCGCTGTCATCTGTGCTTTCCTCTCGGCGATGTATCACGAGGGTCATCTCTTACCTGCCGATGCCATCGTGCTGCACCTGGCATCTGTCAACATTACGGTGGTGGGCGTGCGCTGCCTGCTGGAGGTTCTCGCCACTTTCGAGATCTACAACGTGTTCAACGATGTCGGCTGCAAAGTGGTCATCTTCATATACCGCACTTCCAGATCTTTGTCCATCTGGTTGACGTTCGTTCTGAGTGCATATCAGTGCTTGAGCATCGCTCCGCCCGGGTCACGCTGGGCTAACGCCCGTGTTGTGGTGGCTCGATACCTGGGGGCCATTTTCCTGGCATTATGGTTGATCAACACCTCCATGAGCGTCGCTCCCCTCCTGTTTGCCATAGGTGCCAAGAACGACTCCAAACTCATACAGAACGGAATCAACGTGGAGTTTTGCTTCTTGCCCTTTCCGTCCAAGATCTCTCGGGACGCCAACGGCGGTGCCCAGGTCGGAAGAGATGTGGTGCCCATGGCGTTAATGGCAATTGCCAGCCTCATCATTCTGGTCTTCTTATATCGCCACAGCCAGCAGGTGAAGGGTTTACGGAGCGGCGGAGCGGTCACGGCCGGCAGGCAGGGCCAGTCTGCTGAACGGCGGGCGGCTATCACCGTGGTCACCTTAGTAACGCTGTACGTGTTGTTTTATGGGGTAGATAACGGGCTGTGGGTTTACACACTGACAGTTCAGCAGACTATGGGTTCATCGCTGATCTCGGACCTAAGAATTTTCTTTGCGTCTTTGTACGCGGCCATAAGTCCCATCATCATCATCATCTCCAACAGAAAGGTCAACAGACAGCTGGCGTGTGGGAACCGGCCGATAACACTTTCTGATCCCATACAGCCCAAAGTCTGATACAT
>LN13A_allele_B
GCCTAGAGCTCTATGTTCTGGTCAGTTTTTAACATTTGAGTCCTTGTTGTCCACTGCTTGCTGCTCTTGGTCTGAGGCTGCACACACCATCCTCGCTTTGACCTTCTTATTAGAGGAGATGATGAGGAACGGGCTGAGAGACGCATAACACGAGGAGAAAAACACTCTCATATCGGCCACTACGGGAGGCACCTGGGTCACGGTAAGCATGTAGATCCAGATCACGTTATCGATGCCAAAAAACACAGCGTACAGAACCACCAACATCAGCACCGTCTTGGCGGCCCGCGTTTCCATGGTGGCGCCCTGTTGTGGCCGCCGGATGCCTCTCACTTTCCTGCTGTGCCGATGCAGGAGGACCAGGATGTAGACGCTGGAGCCCAGCATCAGGCCCACGAAAGCGAAGTCTCGCACTGAAACCGCGACCCCGTTAATGACGTAGGACAAGTTATCGTGGAAGTCGACGTGGCAAAAGCCCAGATTGAGTGTGAACGGGGGGACGGTACCGTTACGAGGGGCCACAGAGAAGAACGGGGCGGCTATACAGACGGCCATGTTTATAAACCACAGCATCGCGAACGTAGGGATGACCAGCTGCGGCAGCTTGGCCTTTAGCCTGGACAGATACGGTCCTGACGCAGGTGCAACGGTCACCGCCTGGAAGACGCTCAGCATGCAGGTGATGCAGACCGACAGAGCTCTGGCGATGCGGTACGTGTAGATCACCACCTTGCAGCCGCCATCGTCTAGCAGATTTCGCAGGCCGAACACGGTCATGGTCTGCGGGATGCAGCGCGTCAACAGCAGCATGAGGTCAGCGAAGGCCAGGTGGCACATTATCATGTCCACGGGCTGCAGGTTCAGATCGGTCAGCATAATGTGGATGTAGGCCAGTAGGACAACGACATTGGCAAGGATGCCCAGTCCTGCCTGCAAGAGGAAGGAGACGCCTTTGATGGTGATGCATAAGTCCATAGAACCGCTCCTGTGCACGGCCAAAACACAATAGTTGCAGATTTATTCGTGAACGTTTGCAATGATCTAGAGCAAGAATTCATTGGATTTGATCCACCTACCTGTGTCCAAGCGTGTGGAAATGTTCTGTTTGTAGGATTTTCTGTAGTTGACGACTCATGCTACGTGAATATATAGCTTCTAATGGACCCGTGGGACCCGGCACAAACCAAGGAAA-CCAAGAAAACAAGAACAATTACTCAAGAGCCTTCAGTGAACGTTCATATTGCTTGCTCATATTGTTGGTTTTGTACGTGTTAAAGTAAATAAAATTCAGTTCTTTGGATGATC-TTTTTATTCTCTCATTTTTGTACATTTCTTTTGCTCTCGCTTGCTT---TTGTTTCTTGTGGTGCCATCCCAAA-AAGGGGAAAAATTACTATTGCGTACCTTCTCTGGATCTGTCGCACATCTGTGAAATGATCTGCCGGTTGAGATAAGATCTGCTGATTCTGTAGCTATCTCTGCCAACACCTCACTTACTAATACAGAATTTAATATTTTTAAATTAT----TATCTTTATCTTTCTTGTCCTTTAAAAAATCCTTGTCTATGTATACT------GACTTG---------------ATGCTCTTGTGTTGCTCTAATTGCTTTTATTGTTTACCTCATTTGTAAGTGGCTTTGGAAAAAAGCGTCCGCTAAATGACTAAATGTAAAAGTTCTAGATTTTC------TTTTGTAGGA-TTTTCTCTAAATGGTCA-TTTGTTAAAGATTTATTTTTATTGTTAACCTTTTGATCAATATTTTTTGTTTTTTGTATTGTTTACTACTGAAAGCGTTTGTCCCTCGTGTGTCCTCACAATATAATTAGACAACATTAAGATCATTAGCAAATGAATCTTTATAAACATCTCTGTTATGAGCCGGTTTAGGGCGTGTGGATGAGGTCGGGCAGGTCTCGACTCGTCTGTTTTCTGTT--GTGCTTCATCTTGTATCGTCATATCAGATCCCTGTGATTCCTCAGAAGATTTGAATGCTTTAATCCTTTCCTCTTGTGTTCATCTTAAACAGATCAACAATGATACAATGTGCAATATATCTAAAATATAGCAAACGCATCTTATAGGTGCTCATGTTATGACCATTTCACATGTGAGAACATTTTTCTAACTGAAGATGGTCTGAGTTTGCCTCACATGTTTTTGTTGACCTGTATGGTGTCAGTCACTGAGATGAATGTTGCAACAGAATCACTGGACTGCACATCATTCACATAATTAAGTTCAAGTGTAAGATCACTGGACCGTCCTGTACATTAACATCCCTATGGCT-CTAACAAGACTATAAAAACAGATGATCATTCTGAGGTGCGTGGAGTTGCAGTGAAGCACTACCTATAGATCTTAATGACAGACGAAGAATCTACAAGATTTTTTCATGTGTTTCTAAGTTTAAAAA-AATATAATTTCAACCTAGGAAGATTTGTTGTTGACCGTCATAGTCCCAAATGATCAACTCGGATGCTTGGACACGCGGAATGCTCTTCCTGTCGCTCGCAGTGATGGGCGTTCCAGGCAACGGCGCTGTCATCTGTGCTTTCCTCTCGGCGATGTATCACGAGGGTCATCTCTTACCTGCCGATGCCATCGTGCTGCACCTGGCATCTGTCAACATTACGGTGGTGGGCGTGCGCTGCCTGCTGGAGGTTCTCGCCACTTTCGAGATCTACAACGTGTTCGACGATGTCGGCTGCAAAGTGGTCATCTTCATATACCGCACTTCCAGATCTTTGTCCATCTGGTTGACGTTCGTTCTGAGTGCATATCAGTGCTTGAGCATCGCTCCGCCCGGGTCACGCTGGGCTAACGCCCGTGTTGTGGTAGCTCGATACCTGGGGGCCATTTTCCTGGCATTATGGTTGATCAACACCTCCATGAGCGTCGCTCCCCTCCTGTTTGCCATAGGTGCCAAGAACGACTCCAAACTCATACAGAACGGAATCAACGTGGAGTTTTGCTTCTTGGCCTTTCCTTCCAAGATCTCTCGGGACGCCAATGGCGGTGCCCAGGTCGGAAGAGATGTGGTGCCCATGGCGTTAATGGCAATTGCCAGCCTCATTATTCTGGTCTTCTTATATCGCCACAGCCAGCAGGTGAAAGGTTTACGGAGCGGCGGAGCGGTCACGGCCGGCAGGCAGGGCCAGTCTGCTGAACGGCGGGCGGCTATCACCGTGGTCACCTTAGTAACGCTGTACGTGTTGTTTTATGGGGTAGATAACGGGCTGTGGGTTTACACGCTGACAGTTCAGCAGACTATGGGTTCATCGCTGATCTCAGACCTAAGAATTTTCTTTGCGTCTTTGTACGCAGCCATAAGTCCCATCATCATCATCATCTCCAACAGAAAGGTCAACAGACAGCTGGCGTGTGGGAACCGGCTGATAACACTTTCTGATCCCATACAGCCCAAAGTCTGATACAT
>LN13A_allele_C
GCCTAGAGCTCTATGTTCTGGTCAGTTTTTAACATTTGAGTCCTTGTTGTCCACTGCTTGCTGCTCTTGGTCTGAGGCTGCACACACCATCCTCGCTTTGACCTTCTTATTAGAGGAGATGATGAGGAACGGGCTGAGAGACGCATAACACGAGGAGAAAAACACTCTCATATCGGCCACCACGGGAGGCACCTGGGTCACGGTAAGCATGTAGATCCAGATCACGTTATCGATGCCAAAAAACACAGCGTACAGAACCACCAACATCAGCACCGTCTTGGCGGCCCGCGTTTCCATGGTGGCGCCCTGTTGTGGCCGCCGGATGCCTCTCACTTTCCTGCTGTGGCGATGCAGGAGGACCAGGATGTAGACGCTGGAGCCCAGCATCAGGCCCACGAAAGCGAAGTCTCGCACCGAAACCGCGACCCCGTTAATGACGTAGGACAAGTTATCGCGGAAGTCGACGTGGCAAAAGCCCAGATTGAGTGTGAACGGGGGGACGGTACCGTTACGAGGGGCCACAGAGAAGAACGGGGCGGCTATACAGACGGCCATGTTTATAAACCACAGCATCGCGAACGTAGGGACGACCAGCTGCGGCAGCTTGGCCTTTAGCCTGGACAGATACGGTCCTGACGCAGGTGCAACGGTCACCGCCTGGAAGACGCTCAGCATGCAGGTGATGCAGACCGACAGAGCTCTGGCGATGCGATACGTGTAGATCACCACCTTGCAGCCGCCATCGTCGAGCAGATTTCTCAGGCCGAACACGGTCATGGTCTGCGGGATGCAGCGCGTCAACAGGAGCATGAGGTCAGCGAAGGCCAGGTGGCACATAATCATGTCCACGGGCTGCAGGTTCAGATCGGTCAGCATAATGTGGATGTAGGCCAGTAGGACCACGACATTGGCAAGGATGCCCAGTCCTGCCTGCAAGAGGAAGGAGACGCCTTTGATGGTGATGCATAAGTCCATAGAACCGCTCCTGTGCACGGCCAAAACACAATAGTTGCAGATTTATTCCTGAACGTTTGCAATGATCTAGAGCAAGAATTCATTGGATTTGATCCACCTACCTGTGTCCAAGCGTGTGGAAATGTTCTGTTTGTAGGATTTTCTGTAGTTGACGACTCATGCTACGTGAATATATAGCTTCTAATGGACCCGTGGGACCCGGCACAAACCAAGGAAA-CCAAGAAAACAAGAACAATTACTCAAGAGCCTTCAGTGAACGTTCATATTGCTTGCTCATATTGTTGGTTTTGTACGTGTTAAAGTAAATAAAATTCAGTTCTTTGGATGATC-TTTTTATTCTCTCATTTTTGTACATTTCTTTTGCTCTCGCTTGCTT---TTGTTTCTTGTGGTGCCATCCCAAA-AAGGGGAAAAATTACTATTGCGTACCTTCTCTGGATCTGTCGCACATCTGTGAAATGATCTGCCGGTTGAGATAAGATCTGCTGATTCTGTAGCTATCTCTGCCAACACCTCACTTACTAATACAGAATTTAATATTTTTAAATTAT----TATCTTTATCTTTCTTGTCCTTTAAAAAATCCTTGTCTATGTATACT------GACTTG---------------ATGCTCTTGTGTTGCTCTAATTGCTTTTATTGTTTACCTCATTTGTAAGTGGCTTTGGAAAAAAGCGTCCGCTAAATGACTAAATGTAAAAGTTCTAGATTTTC------TTTTGTAGGA-TTTTCTCTAAATGGTCA-TTTGTTAAAGATTTATTTTTATTGTTAACCTTTTGATCAATATTTTTTGTTTTTTGTATTGTTTACTACTGAAAGCGTTTGTCCCTCGTGTGTCCTCACAATATAATTAGACAACATTAAGATCATTAGCAAATGAATCTTTATAAACATCTCTGTTATGAGCCGGTTTAGGGCGTGTGGATGAGGTCGGGCAGGTCTCGACTCGTCTGTTTTCTGTT--GTGCTTCATCTTGTATCGTCATATCAGATCCCTGTGATTCCTCAGAAGATTTGAATGCTTTAATCCTTTCCTCTTGTGTTCATCTTAAACAGATCAACAATGATACAATGTGCAATATATCTAAAATATAGCAAACGCATCTTATAGGTGCTCATGTTATGACCATTTCACATGTGAGAACATTTTTCTAACCGAAGATGGTCTGAGTTTGCCTCACATGTTTTTGTTGACCTGTATGGTGTCAGTCACTGAGATGAATGTTGCAACAGAATCACTGGACTGCACATCATTCACATAATTAAGTTCAAGTGTAAGATCACTGGACCGTCCTGTACATTAACATCCCTATGGCT-CTAACAAGACTATAAAAACAGATGATCATTCTGAGGTGCGTGGAGTTGCAGTGAAGCACTACCTATAGATCTTAATGACAGACGAAGAATCTACAAGATTTTTTCATGTGTTTCTAAGTTTAAAAA-AATATAATTTCAACCTAGGAAGATTCGTTGTCGACCGTCATAGTCCCAAATGATCAACTCGGATGCTTGGACGCGTGGGATGCTCTTCCTGTCGCTTTCAGTGATGGGCGTTCCGGGCAACGGCGCTGTCATCTGTGCTTTCCTCTCGGCGATGTATCACGAGGGTCATCTCTTACCTGCCGATGCCATCGTGCTGCACCTGGCATCTGTCAACATTACGGTGGTGGGCGTGCGCTGCCTGCTGGAGGTTCTCGCCACTTTCGAGATCTACAACGTGTTCAACGATGTCGGCTGCAAAGTGGTCATCTTCATATACCGCACTTCCAGATCTTTGTCCATCTGGTTGACGTTCGTTCTGAGTGCATATCAGTGCTTGAGCATCGCTCCGCCCGGGTCACGCTGGGCTAACGCCCGTGTTGTGGTGGCTCGATACCTGGGGGCCATTTTCCTGGCATTATGGTTGATCAACACCTCCATGAGCGTCGCTCCCCTCCTGTTTGCCATAGGTGCCAAGAACGACTCCAAACTCATACAGAACGGAATCAACGTGGAGTTTTGCTTCTTGCCCTTTCCGTCCAAGATCTCTCGGGACGCCAACGGCGGTGCCCAGGTCGGAAGAGATGTGGTGCCCATGGCGTTAATGGCAATTGCCAGCCTCATCATTCTGGTCTTCTTATATCGCCACAGCCAGCAGGTGAAGGGTTTACGGAGCGGCGGAGCGGTCACGGCCGGCAGGCAGGGCCAGTCTGCTGAACGGCGGGCGGCTATCACCGTGGTCACCTTAGTAACGCTGTACGTGTTGTTTTATGGGGTAGATAACGGGCTGTGGGTTTACACACTGACAGTTCAGCAGACTATGGGTTCATCGCTGATCTCGGACCTAAGAATTTTCTTTGCGTCTTTGTACGCGGCCATAAGTCCCATCATCATCATCATCTCCAACAGAAAGGTCAACAGACAGCTGGCGTGTGGGAACCGGCCGATAACACTTTCTGATCCCATACAGCCCAAAGTCTGATACAT
>LN14A_allele_A
GCCTAGAGCTCTATGTTCTGGTCAGTTTTTAACATTTGAGTCCTTGTTGTCCACTGCTTGCTGCTCTTGGTCTGAGGCTGCACACACCATCCTCGCTTTGACCTTCTTATTAGAGGAGATGATGAGGAACGGGCTGAGAGACGCATAACACGAGGAGAAAAACACTCTCATATCGGCCACCACGGGAGGCACCTGGGTCACGGTAAGCATGTAGATCCAGATCACGTTATCGATGCCAAAAAACACAGCGTACAGAACCACCAACATCAGCACCGTCTTGGCGGCCCGCGTTTCCATGGTGGCGCCCTGTTGTGGCCGCCGGATGCCTCTCACTTTCCTGCTGTGGCGATGCAGGAGGACCAGGATGTAGACGCTGGAGCCCAGCATCAGGCCCACGAAAGCGAAGTCTCGCACCGAAACCGCGACCCCGTTAATGACGTAGGACAAGTTATCGCGGAAGTCGACGTGGCAAAAGCCCAGATTGAGTGTGAACGGGGGGACGGTACCGTTACGAGGGGCCACAGAGAAGAACGGGGCGGCTATACAGACGGCCATGTTTATAAACCACAGCATCGCGAACGTAGGGATGACCAGCTGCGGCAGCTTGGCCTTTAGCCTGGACAGATACGGTCCTGACGCAGGTGCAACGGTCACCGCCTGGAAGACGCTCAGCATGCAGGTGATGCAGACCGACAGAGCTCTGGCGATGCGATACGTGTAGATCACCACCTTGCAGCCGCCATCGTCGAGCAGATTTCTCAGGCCGAACACGGTCATGGTCTGCGGGATGCAGCGCGTCAACAGGAGCATGAGGTCAGCGAAGGCCAGGTGGCACATAATCATGTCCACGGGCTGCAGGTTCAGATCGGTCAGCATAATGTGGATGTAGGCCAGTAGGACCACGACATTGGCAAGGATGCCCAGTCCTGCCTGCAAGAGGAAGGAGACGCCTTTGATGGTGATGCATAAGTCCATAGAACCGCTCCTGTGCACGGCCAAAACACAATAGTTGCAGATTTATTCCTGAACGTTTGCAATGATCTAGAGCAAGAATTCATTGGATTTGATCCACCTACCTGTGTCCAAGCGTGTGGAAATGTTCTGTTTGTAGGATTTTCTGTAGTTGACGACTCATGCTACGTGAATATATAGCTTCTAATGGACCCGTGGGACCCGGCACAAACCAAGGAAA-CCAAGAAAACAAGAACAATTACTCAAGAGCCTTCAGTGAACGTTCATATTGCTTGCTCATATTGTTGGTTTTGTACGTGTTAAAGTAAATAAAATTCAGTTCTTTGGATGATC-TTTTTATTCTCTCATTTTTGTACATTTCTTTTGCTCTCGCTTGCTT---TTGTTTCTTGTGGTGCCATCCCAAA-AAGGGGAAAAATTACTATTGCGTACCTTCTCTGGATCTGTCGCACATCTGTGAAATGATCTGCCGGTTGAGATAAGATCTGCTGATTCTGTAGCTATCTCTGCCAACACCTCACTTACTAATACAGAATTTAATATTTTTAAATTAT----TATCTTTATCTTTCTTGTCCTTTAAAAAATCCTTGTCTATGTATACT------GACTTG---------------ATGCTCTTGTGTTGCTCTAATTGCTTTTATTGTTTACCTCATTTGTAAGTGGCTTTGGAAAAAAGCGTCCGCTAAATGACTAAATGTAAAAGTTCTAGATTTTC------TTTTGTAGGA-TTTTCTCTAAATGGTCA-TTTGTTAAAGATTTATTTTTATTGTTAACCTTTTGATCAATATTTTTTGTTTTTTGTATTGTTTACTACTGAAAGCGTTTGTCCCTCGTGTGTCCTCACAATATAATTAGACAACATTAAGATCATTAGCAAATGAATCTTTATAAACATCTCTGTTATGAGCCGGTTTAGGGCGTGTGGATGAGGTCGGGCAGGTCTCGACTCGTCTGTTTTCTGTT--GTGCTTCATCTTGTATCGTCATATCAGATCCCTGTGATTCCTCAGAAGATTTGAATGCTTTAATCCTTTCCTCTTGTGTTCATCTTAAACAGATCAACAATGATACAATGTGCAATATATCTAAAATATAGCAAACGCATCTTATAGGTGCTCATGTTATGACCATTTCACATGTGAGAACATTTTTCTAACCGAAGATGGTCTGAGTTTGCCTCACATGTTTTTGTTGACCTGTATGGTGTCAGTCACTGAGATGAATGTTGCAACAGAATCACTGGACTGCACATCATTCACATAATTAAGTTCAAGTGTAAGATCACTGGACCGTCCTGTACATTAACATCCCTATGGCT-CTAACAAGACTATAAAAACAGATGATCATTCTGAGGTGCGTGGAGTTGCAGTGAAGCACTACCTATAGATCTTAATGACAGACGAAGAATCTACAAGATTTTTTCATGTGTTTCTAAGTTTAAAAA-AATATAATTTCAACCTAGGAAGATTCGTTGTCGACCGTCATAGTCCCAAATGATCAACTCGGATGCTTGGACGCGTGGGATGCTCTTCCTGTCGCTTTCAGTGATGGGCGTTCCGGGCAACGGCGCTGTCATCTGTGCTTTCCTCTCGGCGATGTATCACGAGGGTCATCTCTTACCTGCCGATGCCATCGTGCTGCACCTGGCATCTGTCAACATTACGGTGGTGGGCGTGCGCTGCCTGCTGGAGGTTCTCGCCACTTTCGAGATCTACAACGTGTTCAACGATGTCGGCTGCAAAGTGGTCATCTTCATATACCGCACTTCCAGATCTTTGTCCATCTGGTTGACGTTCGTTCTGAGTGCATATCAGTGCTTGAGCATCGCTCCGCCCGGGTCACGCTGGGCTAACGCCCGTGTTGTGGTGGCTCGATACCTGGGGGCCATTTTCCTGGCATTATGGTTGATCAACACCTCCATGAGCGTCGCTCCCCTCCTGTTTGCCATAGGTGCCAAGAACGACTCCAAACTCATACAGAACGGAATCAACGTGGAGTTTTGCTTCTTGCCCTTTCCGTCCAAGATCTCTCGGGACGCCAACGGCGGTGCCCAGGTCGGAAGAGATGTGGTGCCCATGGCGTTAATGGCAATTGCCAGCCTCATCATTCTGGTCTTCTTATATCGCCACAGCCAGCAGGTGAAGGGTTTACGGAGCGGCGGAGCGGTCACGGCCGGCAGGCAGGGCCAGTCTGCTGAACGGCGGGCGGCTATCACCGTGGTCACCTTAGTAACGCTGTACGTGTTGTTTTATGGGGTAGATAACGGGCTGTGGGTTTACACACTGACAGTTCAGCAGACTATGGGTTCATCGCTGATCTCGGACCTAAGAATTTTCTTTGCGTCTTTGTACGCGGCCATAAGTCCCATCATCATCATCATCTCCAACAGAAAGGTCAACAGACAGCTGGCGTGTGGGAACCGGCCGATAACACTTTCTGATCCCATACAGCCCAAAGTCTGATACAT
>LN14A_allele_B
GCCTAGAGCTCTATGTTCTGGTCAGTTTTTAACATTTGAGTCCTTGTTGTCCACTGCTTGCTGCTCTTGGTCTGAGGCTGCACACACCATCCTCGCTTTGACCTTCTTATTAGAGGAGATGATGAGGAACGGGCTGAGAGACGCATAACACGAGGAGAAAAACACTCTCATATCGGCCACCACGGGAGGCACCTGGGTCACGGTAAGCATGTAGATCCAGATCACGTTATCGATGCCAAAAAACACAGCGTACAGAACCACCAACATCAGCACCGTCTTGGCGGCCCGCGTTTCCATGGTGGCGCCCTGTTGTGGCCGCCGGATGCCTCTCACTTTCCTGCTGTGGCGATGCAGGAGGACCAGGATGTAGACGCTGGAGCCCAGCATCAGGCCCACGAAAGCGAAGTCTCGCACCGAAACCGCGACCCCGTTAATGACGTAGGACAAGTTATCGCGGAAGTCGACGTGGCAAAAGCCCAGATTGAGTGTGAACGGGGGGACGGTACCGTTACGAGGGGCCACAGAGAAGAACGGGGCGGCTATACAGACGGCCATGTTTATAAACCACAGCATCGCGAACGTAGGGATGACCAGCTGCGGCAGCTTGGCCTTTAGCCTGGACAGATACGGTCCTGACGCAGGTGCAACGGTCACCGCCTGGAAGACGCTCAGCATGCAGGTGATGCAGACCGACAGAGCTCTGGCGATGCGATACGTGTAGATCACCACCTTGCAGCCGCCATCGTCGAGCAGATTTCTCAGGCCGAACACGGTCATGGTCTGCGGGATGCAGCGCGTCAACAGGAGCATGAGGTCAGCGAAGGCCAGGTGGCACATAATCATGTCCACGGGCTGCAGGTTCAGATCGGTCAGCATAATGTGGATGTAGGCCAGTAGGACCACGACATTGGCAAGGATGCCCAGTCCTGCCTGCAAGAGGAAGGAGACGCCTTTGATGGTGATGCATAAGTCCATAGAACCGCTCCTGTGCACGGCCAAAACACAATAGTTGCAGATTTATTCCTGAACGTTTGCAATGATCTAGAGCAAGAATTCATTGGATTTGATCCACCTACCTGTGTCCAAGCGTGTGGAAATGTTCTGTTTGTAGGATTTTCTGTAGTTGACGACTCATGCTACGTGAATATATAGCTTCTAATGGACCCGTGGGACCCGGCACAAACCAAGGAAA-CCAAGAAAACAAGAACAATTACTCAAGAGCCTTCAGTGAACGTTCATATTGCTTGCTCATATTGTTGGTTTTGTACGTGTTAAAGTAAATAAAATTCAGGTCTTTGGATGATC-TTTTTATTCTCTCATTTTTGTACATTTCTTTTGCTCTCGCTTGCTT---TTGTTTCTTGTGGTGCCACCCCAAA-AAGGGGAAAAATTACTATTGCGTACGTTCTCTGGATCTGTCGCACAACTGTGAAATGATCTGCCGGTTGAGATAAGATCTGCTGATTCTGTAGCTATCTCTGCCAACACCTCACTTACTAATACAGAATTTAATATTTTTAAATTAT----TATCTTTATCTTTCTTTTCCTTTAAAAAATCCTTGTCTATGTATACT------GACTTG---------------ATGCTCTTGTGTTGCTCTAATTGCTTTTATTGTTTACCTCATTTGTAAGTGGCTTTGGAAAAAAGCGTCTGCTAAATGACTAAATGTAAAAGTTCTAGATTTTC------TTTTGTAGGA-TTTTTTCTAAATGGTCC-TTTGTTAAAGATTTATTTTTATTGTTAACCTTTTGATCAATATTTTTTGTTTTTTGTATTGTTTACTACTGAAAGCGTTTGTCCCTCGTGTGTCCTCACAATATAATTAGACAACATTAAGATCATTAGCAAATGAATCTTTATAAACATCTCTGTTATGAGCCGGTTTAGGGCGTGTGGATGAGGTCGGGCAGGTCTCGACTCGTCTGTTTTCTGTT--GTGCTTCATCTTGTATCGTCATATCAGATCCCTGTGATTCCTCAGAAGATTTGAATGCTTTAATCCTTTCCTCTTGTGTTCATCTTAAACAGATCAACAATGATACAATGTGCAATATATCTAAAATATAGCAAACGCATCTTATAGGTGCTCATGTTATGACCATTTCACATGTGAGAACATTTTTCTAACCGAAGATGGTCTGAGTTTGCCTCACATGTTTTTGTTGACCTGTATGGTGTCAGTCACTGAGATGAATGTTGCAACAGAATCACTGGACTGCACATCATTCACATAATTAAGTTCAAGTGTAAGATCACTGGACCGTCCTGTACATTAACATCCCTATGGCT-CTAACAAGACTATAAAAACAGATGATCATTCTGAGGTGCGTGGAGTTGCAGTGAAGCACTACCTATAGATCTTAATGACAGACGAAGAATCTACAAGATTTTTTCATGTGTTTCTAAGTTTAAAAA-AATATAATTTCAACCTAGGAAGATTCGTTGTCGACCGTCATAGTCCCAAATGATCAACTCGGATGCTTGGACGCGTGGGATGCTCTTCCTGTCGCTTTCAGTGATGGGCGTTCCGGGCAACGGCGCTGTCATCTGTGCTTTCCTCTCGGCGATGTATCACGAGGGTCATCTCTTACCTGCCGATGCCATCGTGCTGCACCTGGCATCTGTCAACATTACGGTGGTGGGCGTGCGCTGCCTGCTGGAGGTTCTCGCCACTTTCGAGATCTACAACGTGTTCAACGATGTCGGCTGCAAAGTGGTCATCTTCATATACCGCACTTCCAGATCTTTGTCCATCTGGTTGACGTTCGTTCTGAGTGCATATCAGTGCTTGAGCATCGCTCCGCCCGGGTCACGCTGGGCTAACGCCCGTGTTGTGGTGGCTCGATACCTGGGGGCCATTTTCCTGGCATTATGGTTGATCAACACCTCCATGAGCGTCGCTCCCCTCCTGTTTGCCATAGGTGCCAAGAACGACTCCAAACTCATACAGAACGGAATCAACGTGGAGTTTTGCTTCTTGGCCTTTCCGTCCAAGATCTCTCGGGACGCCAACGGCGGTGCCCAGGTCGGAAGAGATGTGGTGCCCATGGCGTTAATGGCAATTGCCAGCCTCATCATTCTGGTCTTCTTATATCGCCACAGCCAGCAGGTGAAGGGTTTACGGAGCGGCGGAGCGGTCACGGCCGGCAGGCAGGGCCAGTCTGCTGAACGGCGGGCGGCTATCACCGTGGTCACCTTAGTAACGCTGTACGTGTTGTTTTATGGGGTAGATAACGGGCTGTGGGTTTACACACTGACAGTTCAGCAGACTATGGGTTCATCGCTGATCTCGGACCTAAGAATTTTCTTTGCGTCTTTGTACGCGGCCATAAGTCCCATCATCATCATCATCTCCAACAGAAAGGTCAACAGACAGCTGGCGTGTGGGAACCGGCCGATAACACTTTCTGATCCCATACAGCCCAAAGTCTGATACAT
>DQB3_allele_A
ACATAGAGCTCTATGTTCTTTTCATTTTTTAACATTTGAGTCCTTGTTGTCCACTGCTTGCTGCTCTCGGTCTGAGGCTGCACACACCATCCTCGCTTTGACCTTCTTATTAGAGGAGATGATGAGGAACGGGCTGAGAGACGCATAACACGAGGAGAAAAACACTCTCATATCGGCCACCACGGGAGGCACTTGGGTCACGGTAAGCATGTAGATCCAGATCACGTTATCGATACCAAAAAACACAGCGTACAGAACCACCAACATCAGCACCGTCTTGGCGGCCCGCGTTTCCATGGTGGCGCCCTGTTGTGGCCGCCGGATGCCTCTCACTTTCCTGCTGTGGCGATGCAGGAGGACCAGGATGTAGACGCTGGAGCCCAGCATCAGGCCCACGAAAGCAAAGTCTCGCACCGAAACTGCGACTCCGTTAATGACGTAGGACAAGTTATCGTGGAAGTCGACGTGGCAAAAGCCTAGATTGAGTGTGAACGGGGGGACGGTACCGTTACGAGGGGCCACAGAGAAGAACGGGGCGGCTATACAGACGGCCATGTTTATAAACCACAGCATCGCGAACGTAGGGACGACCAGCTGCGGCAGCTTGGCCTTTAGCCTGGACAGATACGGTCCTGACGCAGGCGCAACGGTCACCGCTTGGAAGACGCTCAGCATGCAGGTGATACAGACCGATAGAGCTCTGGCTATGCGGTACGTGTAGATCACCACCTTGCAGCCGCCATCATCTAGCAGATTTCGCAGGCCGAACACGGTCATGGTCTGCGGGATGCAGCGCGTAAGCAGCAGCATGAGGTCAGCCAAGGCCAGGTGGCACATAATCATGTCCACGGGCTGCAGGTTCAGATCGGTCAGCATGATGTGGATGTAGGCCAGTAGGACCACGACATTGGCAAGGATGCCCAGTCCTGCCTGCAAGAGGAAGGAGACGCCTTTGATGGTGATGCATAAGTCCATAGAACCGCTCCTGTGCACGGCCAAAAGACAATGGTTGCAGATTTATTCGTGAACATTTGCAATGATCTAGAGTAAAAATTCATTGGATTTGATCCACCTACCTGTGTCCAAGTGTGTGGAAATGTTCTGTTTGTAGGATTTTCTGTAGTTGACGACTCATGCTACGTGAATATATAGCTTCTAATGGACCCGTGGGACCCAGCACAAACCAAGGAAA-CCAAGAAAACAAGAACAATTACTCAAGAGTCTTCAGTGAACGTTCATATTGCTTGCTCATATTGTTGGTTTTGTACGTGTTAAAGTAAATAAAATTCAGGTCTTTGGATGATC-TTTTTATTCTCTCATTTTTGTAAATTTTTTTTGCTCTCGCTTGTTT---TTGTTTCTTGTGGTGCCATCCCAAA-AAGGGGAAAAATTACTATTGCGTACCTTCTCTGGATCCGTCGCACATCTGTGAAATGATCTGCGGGTTGAGATAAGATCTGGTGATTCTGTAGCTATCTCTGCCAACACCTTACTTACTAATACAGAATATAATATTTTTATCTTATTTTCTATATTTATCTTTCTTGTCCTTTAAGAAATCCTTGTCTATGTATACT------GACTTGATGAGACTAGTTCTAATGCTCTTGTGTTGCTCTAATTGCTTTTATTATTTAACTCACTTGTAAGTCGCTTTGGATACAAGCGTCTGCAAAATGACTAAATGTAAAAGTTCT---TTTAT------TTTTGTAGGA-TTTTTTCTAAATGGTCA-TTTGTTGAAGATTTATTTTTATTGTTAACCTTTTGATCAATAGTTTTTGTTTTTTGTATTGTTTACTACTAAAAGCGTTTGTCCCTTGTGTGTCCTCACAA------TAGACAACATTAAGATCATTAGCAAATGAATCTTTATAAACATCTCTGTTATGAGCTGGTTTAGGGCGTGTGGATGAGGTCGGGCAGGTCTCGACTCGTCTGTTTTCTGTT--GTGCTTCATCTTGTATCGTCATATCAGATCCCTGTGATTCCTCAGAAGATTTGAATGCTTTAATCCTTTCCTCTTGTGTTCATCTTAAACAGATCAACAATGATACAATGTGCAATATATCTAAAATATAGCAAACGCATCTTATAGGTGCTCATGTTATGACCATTTCACATGTGAGAACATTTTTCTAACTGAAGATGGTCTGAGTTTGCCTCACATGTTTTTGTTGACCTGTATGGTGTCAGTCACTGAGATGAATGTTGCAACAGAATGACTGGACTGCACATCATTCACATAATTAAGTTCAAGTGTAAGATCACTGGACCGTCCTGTACATTAACATCCCTATGGCT-CTAACAAGACTATAAAAACAGATGATCATTCTGAGGTACGTGGAGTTGCAGTGAAGCACTACCTATAGATCTTAATGACAGACGAAGAATCTACAAGATTTTTTCATGTGTTTCTAAGTTTAAAAA-AATATAATTTCAACCTAGGAAGATTTGTTGTTGAACGTCATAGTCCCAAATGATCAACTCGGATGCTTGGACGCGTGGGATGCTCTTCCTGTCGCTTTCAGTGATGGGCGTTCCGGGCAACGGCGCTGTCATCTGTGCTTTCCTCTCGGCGATGTATCACGAGGGTCATCTCTTACCTGCCGATGCCATCGTGCTGCACCTGGCATCTGTCAACATTACGGTGGTGGGCGTGCGCTGCCTGCTGGAGGTTCTCGCCACTTTCGAGATCTACAACGTGTTCAACGATGTCGGCTGCAAAGTGGTCATCTTCATATACCGCACTTCCAGATCTTTGTCCATCTGGTTGACGTTCGTTCTGAGTGCATATCAATGCTTGAGCATCGCTCCGCCCGGGTCACGCTGGGCTAACGCCCGTGTTGTGGTAGCTCGATACCTGGGGGCCATTTTCCTTGCATTATGGTTGATCAACACCTCCATGAGCGTCGCTCCCCTCCTGTTTGCCATAGGTGCCAAGAACGACTCCAAACTCATACAGAACGGAATCAATGTGGAGTTTTGCTTCTTGGCCTTTCCGTCCAAGATCTCTTGGGACGCCAATGGCGGTGCCCAGGTCGGAAGAGATGTGGTGCCCATGGCGTTAATGGCAATTGCCAGCCTCATCATTCTGGTCTTCTTATATCGCCACAGCCAGCAGGTGAAAGGTTTACGGAGCGGCGGAGCGGTCACGGCCGGCAGGCAGGGCCAGTCTGCTGAACGGCGGGCGGCTATCACCGTGGTCACCTTAGTAACGCTGTACGTGGTGTTTTATGGGGTAGATAACGGGCTGTGGGTTTACACGCTGACAGTTCAGCAGACTATGGGTTCATCGCTGATCTCAGACCTAAGAATTTTCTTTGCGTCTTTGTACGCGGCCATAAGTCCCATCATCATCATCATCTCCAACAGAAAGGTCAACAGACAGCTGGCGTGTGGGAACCGGCCGATAACACTTTCTGATCCCATACAGCCCAAAGTCTGATACAT
>DQB3_allele_B
ACATAGAGCTCTATGTTCTTTTCATTTTTTAACATTTGAGTCCTTGTTGTCCACTGCTTGCTTCTCTCGGTCTGAGGCTGCACACACCATCCTCGCTTTGACCTTCTTATTAGAGGAGATGATGAGGAACGGGCTGAGAGACGCATAACACGAGGAGAAAAACACTCTCATATCGGCCACCACGGGAGGCACCTGGGTCACGGTAAGCATGTAGATCCAGATCACGTTATCGATACCAAAAAACACAGCGTACAGAACCACCAACATCAGCACCGTCTTGGCGGCCCGCGTTTCCATGGTGGCGCCCTGTTGTGGCCGCCGGATGCCTCTCACTTTCCTGCTGTGGCGATGCAGGAGGACCAGGATGTAGACGCTGGAGCCCAGCATCAGGCCCACGAAAGCAAAGTCTCGCACCGAAACTGCGACTCCGTTAATGACGTAGGACAAGTTATCGTGGAAGTCGACGTGGCAAAAGCCTAGATTGAGTGTGAACGGGGGGACGGTACCGTTACGAGGGGCCACAGAGAAGAACGGGGCGGCTATACAGACGGCCATGTTTATAAACCACAGCATCGCGAACGTAGGGACGACCAGCTGCGGCAGCTTGGCCTTTAGCCTGGACAGATACGGTCCTGACGCAGGCGCAACGGTCACCGCTTGGAAGACGCTCAGCATGCAGGTGATGCAGACCGATAGAGCTCTGGCTATGCGGTACGTGTAGATCACCAACTTGCAGCCGCCATCATCTAGCAGATTTCGCAGGCCGAACACGGTCATGGTCTGCGGGATGCAGCGCGTAAGCAGCAGCATGAGGTCAGCGAAGGCCAGGTGGCACATAATCATGTCCACGGGCTGCAGGTTCAGATCGGTCAGCATGATGTGGATGTAGGCCAGTAGGACCACGACATTGGCAAGGATGCCCAGTCCTGCCTGCAAGAGGAAGGAGACGCCTTTGATGGTGATGCATAAGTCCATAGAACCGCTCCTGTGCACGGCCAAAAGACAATGGTTGCAGATTTATTCGTGAACATTTGCAATGATCTAGAGTAAAAATTCATTGGATTTGATCCACCTACCTGTGTCCAAGTGTGTGGAAATGTTCTGTTTGTAGGATTTTCTGTAGTTGACGACTCATGCTACGTGAATATATAGCTTCTAATGGACCCGTGGGACCCAGCACAAACCAAGGAAA-CCAAGAAAACAAGAACAATTACTCAAGAGTCTTCAGTGAACGTTCATATTGCTTGCTCATATTGTTGGTTTTGTACGTGTTAAAGTAAATAAAATTCAGGTCTTTGGATGATC-TTTTTATTCTCTCATTTTTGTAAATTTTTTTTGCTCTCGCTTGTTT---TTGTTTCTTGTGGTGCCATCCCAAA-AAGGGGAAAAATTACTATTGCGTACCTTCTCTGGATCCGTCGCACATCTGTGAAATGATCTGCGGGTTGAGATAAGATCTGGTGATTCTGTAGCTATCTCTGCCAACACCTTACTTACTAATACAGAATATAATATTTTTATCTTATTTTCTATATTTATCTTTCTTGTCCTTTAAGAAATCCTTGTCTATGTATACT------GACTTGATGAGACTAGTTCTAATGCTCTTGTGTTGCTCTAATTGCTTTTATTATTTAACTCACTTGTAAGTCGCTTTGGATACAAGCGTCTGCAAAATGACTAAATGTAAAAGTTCT---TTTAT------TTTTGTAGGA-TTTTTTCTAAATGGTCA-TTTGTTGAAGATTTATTTTTATTGTTAACCTTTTGATCAATAGTTTTTGTTTTTTGTATTGTTTACTACTAAAAGCGTTTGTCCCTTGTGTGTCCTCACAA------TAGACAACATTAAGATCATTAGCAAATGAATCTTTATAAACATCTCTGTTATGAGCTGGTTTAGGGCGTGTGGATGAGGTCGGGCAGGTCTCGACTCGTCTGTTTTCTGTT--GTGCTTCATCTTGTATCGTCATATCAGATCCCTGTGATTCCTCAGAAGATTTGAATGCTTTAATCCTTTCCTCTTGTGTTCATCTTAAACAGATCAACAATGATACAATGTGCAATATATCTAAAATATAGCAAACGCATCTTATAGGTGCTCATGTTATGACCATTTCACATGTGAGAACATTTTTCTAACTGAAGATGGTCTGAGTTTGCCTCACATGTTTTTGTTGACCTGTATGGTGTCAGTCACTGAGATGAATGTTGCAACAGAATCACTGGACTGCACATCATTCACATAATTAAGTTCAAGTGTAAGATCACTGGACCGTCCTGTACATTAACATCCCTATGGCT-CTAACAAAACTATAAAAACAGATGATCATTCTGAGGTACGTGGAGTTGCAGTGAAGCACTACCT----ATCTTAATGACAGACGAAGAATCTACAAGATTTTTTCATGTGTTTCTAAGTTTAAAAA-AATATAATTTCAACCTAGGAAGATTTGTTGTTGACCGTCATAGTCCCAAATGATCAACTCGGATGCTTGGACGCGTGGGATGCTCTTCCTGTCGCTTTCAGTGATGGGCGTTCCGGGCAACGGCGCTGTCATCTGTGCTTTCCTCTCGGCGATGTATCACGAGGGTCATCTCTTACCTGCCGATGCCATTGTGCTGCACCTGGCATCTGTCAACATTACGGTGGTGGGCGTGCGCTGCCTGCTGGAGGTTCTCGCCACTTTCGAGATCTACAACGTGTTCAACGATGTCGGCTGCAAAGTGGTCATCTTCATATACCGCACTTCCAGATCTTTGTCCATCTGGTTGACGTTCGTTCTGAGTGCATATCAATGCTTGAGCATCGCTCCGCCCGGGTCACGCTGGGCTAACGCCCGTGTTGTGGTAGCTCGATACCTGGGGGCGATTTTCCTTGCATTATGGTTGATCAACACCTCCATGAGCGTCGCTCCCCTCCTGTTTGCCATAGGTGCCAAGAACGACTCCAAACTCATACAGAACGGAATCAACGTGGAGTTTTGCTTCTTGGCCTTTCCGTCCAAGATCTCTCGGGACGCCAATGGCGGTGCCCAGGTTGGAAGAGATGTGGTGCCCATGGCGTTAATGGCAATTGCCAGCCTCATCATTCTGGTCTTCTTATATCGCCACAGCCAGCAGGTGAAAGGTTTACGGAGCGGCGGAGCGGTCACGGCCGGCAGGCAGGGCCAGTCTGCTGAACGGCGGGCGGCTATCACCGTGGTCACCTTAGTAACGCTGTACGTGGTGTTTTATGGGGTAGATAACGGGCTGTGGGTTTACACGCTGACAGTTCAGCAGACTATGGGTTCATCGCTGATCTCAGACCTAAGAATTTTCTTTGCGTCTTTGTACGCGGCCATAAGTCCCATCATCATCATCATCTCCAACAGAAAGGTCAACAGACAGCTGGCGTGTGGGAACCGGCCGATAACACTTTCTGATCCCATACAGCCCAAAGTCTGATACAT
>DQB12_allele_A
ACATAGAGCTCTATGTTCTTTTCATTTTTTAACATTTGAGTCCTTGTTGTCCACTGCTTGCTTCTCTCGGTCTGAGGCTGCACACACCATCCTCGCTTTGACCTTCTTATTAGAGGAGATGATGAGGAACGGGCTGAGAGACGCATAACACGAGGAGAAAAACACTCTCATATCGGCCACCACGGGAGGCACCTGGGTCACGGTAAGCATGTAGATCCAGATCACGTTATCGATACCAAAAAACACAGCGTACAGAACCACCAACATCAGCACCGTCTTGGCGGCCCGCGTTTCCATGGTGGCGCCCTGTTGTGGCCGCCGGATGCCTCTCACTTTCCTGCTGTGGCGATGCAGGAGGACCAGGATGTAGACGCTGGAGCCCAGCATCAGGCCCACGAAAGCAAAGTCTCGCACCGAAACTGCGACTCCGTTAATGACGTAGGACAAGTTATCGTGGAAGTCGACGTGGCAAAAGCCTAGATTGAGTGTGAACGGGGGGACGGTACCGTTACGAGGGGCCACAGAGAAGAACGGGGCGGCTATACAGACGGCCATGTTTATAAACCACAGCATCGCGAACGTAGGGACGACCAGCTGCGGCAGCTTGGCCTTTAGCCTGGACAGATACGGTCCTGACGCAGGCGCAACGGTCACCGCTTGGAAGACGCTCAGCATGCAGGTGATGCAGACCGATAGAGCTCTGGCTATGCGGTACGTGTAGATCACCAACTTGCAGCCGCCATCATCTAGCAGATTTCGCAGGCCGAACACGGTCATGGTCTGCGGGATGCAGCGCGTAAGCAGCAGCATGAGGTCAGCGAAGGCCAGGTGGCACATAATCATGTCCACGGGCTGCAGGTTCAGATCGGTCAGCATGATGTGGATGTAGGCCAGTAGGACCACGACATTGGCAAGGATGCCCAGTCCTGCCTGCAAGAGGAAGGAGACGCCTTTGATGGTGATGCATAAGTCCATAGAACCGCTCCTGTGCACGGCCAAAAGACAATGGTTGCAGATTTATTCGTGAACATTTGCAATGATCTAGAGTAAAAATTCATTGGATTTGATCCACCTACCTGTGTCCAAGCGTGTGGAAATGTTCTGTTTGTAGGATTTTCTGTAGTTGACGACTCATGCTACGTGAATATATAGCTTCTAATGGACCCGTGGGACCCAGCACAAACCAAGGAAA-CCAAGAAAACAAGAACAATTACTCAAGAGTCTTCAGTGAACGTTCATATTGCTTGCTCATATTGTTGGTTTTGTACGTGTTAAAGTAAATAAAATTCAGGTCTTTGGATGATC-TTTTTATTCTCTCATTTTTGTAAATTTTTTTTGCTCTCGCTTGTTT---TTGTTTCTTGTGGTGCCATCCCAAA-AAGGGGAAAAATTACTATTGCGTACCTTCTCTGGATCCGTCGCACATCTGTGAAATGATCTGCGGGTTGAGATAAGATCTGGTGATTCTGTAGCTATCTCTGCCAACACCTTACTTACTAATACAGAATATAATATTTTTATCTTATTTTCTATATTTATCTTTCTTGTCCTTTAAGAAATCCTTGTCTATGTATACT------GACTTGATGAGACTAGTTCTAATGCTCTTGTGTTGCTCTAATTGCTTTTATTATTTAACTCACTTGTAAGTCGCTTTGGATACAAGCGTCTGCAAAATGACTAAATGTAAAAGTTCT---TTTAT------TTTTGTAGGA-TTTTTTCTAAATGGTCA-TTTGTTGAAGATTTATTTTTATTGTTAACCTTTTGATCAATAGTTTTTGTTTTTTGTATTGTTTACTACTAAAAGCGTTTGTCCCTTGTGTGTCCTCACAA------TAGACAACATTAAGATCATTAGCAAATGAATCTTTATAAACATCTCTGTTATGAGCTGGTTTAGGGCGTGTGGATGAGGTCGGGCAGGTCTCGACTCGTCTGTTTTCTGTT--GTGCTTCATCTTGTATCGTCATATCAGATCCCTGTGATTCCTCAGAAGATTTGAATGCTTTAATCCTTTCCTCTTGTGTTCATCTTAAACAGATCAACAATGATACAATGTGCAATATATCTAAAATATAGCAAACGCATCTTATAGGTGCTCATGTTATGACCATTTCACATGTGAGAACATTTTTCTAACTGAAGATGGTCTGAGTTTGCCTCACATGTTTTTGTTGACCTGTATGGTGTCAGTCACTGAGATGAATGTTGCAACAGAATCACTGGACTGCACATCATTCACATAATTAAGTTCAAGTGTAAGATCACTGGACCGTCCTGTACATTAACATCCCTATGGCT-CTAACAAAACTATAAAAACAGATGATCATTCTGAGGTACGTGGAGTTGCAGTGAAGCACTACCT----ATCTTAATGACAGACGAAGAATCTACAAGATTTTTTCATGTGTTTCTAAGTTTAAAAA-AATATAATTTCAACCTAGGAAGATTTGTTGTTGACCGTCATAGTCCCAAATGATCAACTCGGATGCTTGGACGCGTGGGATGCTCTTCCTGTCGCTTTCAGTGATGGGCGTTCCGGGCAACGGCGCTGTCATCTGTGCTTTCCTCTCGGCGATGTATCACGAGGGTCATCTCTTACCTGCCGATGCCATTGTGCTGCACCTGGCATCTGTCAACATTACGGTGGTGGGCGTGCGCTGCCTGCTGGAGGTTCTCGCCACTTTCGAGATCTACAACGTGTTCAACGATGTCGGCTGCAAAGTGGTCATCTTCATATACCGCACTTCCAGATCTTTGTCCATCTGGTTGACGTTCGTTCTGAGTGCATATCAATGCTTGAGCATCGCTCCGCCCGGGTCACGCTGGGCTAACGCCCGTGTTGTGGTAGCTCGATACCTGGGGGCGATTTTCCTGGCATTATGGTTGATCAACACCTCCATGAGCGTCGCTCCCCTCCTGTTTGCCATAGGTGCCAAGAACGACTCCAAACTCATACAGAACGGAATCAACGTGGAGTTTTGCTTCTTGGCCTTTCCGTCCAAGATCTCTCGGGACGCCAATGGCGGTGCCCAGGTCGGAAGAGATGTGGTGCCCATGGCGTTAATGGCAATTGCCAGCCTCATCATTCTGGTCTTCTTATATCGCCACAGCCAACAGGTGAAAGGTTTACGGAGCGGCGGAGCGGTCACGGCCGGCAGGCAGGGCCAGTCTGCTGAACGGCGGGCGGCTATCACCGTGGTCACCTTAGTAACGCTGTACGTGGTGTTTTATGGGGTAGATAACGGGCTGTGGGTTTACACGCTGACAGTTCAGCAGACTATGGGTTCATCGCTGATCTCAGACCTAAGAATTTTCTTTGCGTCTTTGTACGCGGCCATAAGTCCCATCATCATCATCATCTCCAACAGAAAGGTCAACAGACAGCTGGCGTGTGGGAACCGGCCGATAACACTTTCTGATCCCATACAGCCCAAAGTCTGATACAT
>DQB12_allele_B
ACATAGAGCTCTATGTTCTTTTCATTTTTTAACATTTGAGTCCTTGTTGTCCACTGCTTGCTTCTCTCGGTCTGAGGCTGCACACACCATCCTCGCTTTGACCTTCTTATTAGAGGAGATGATGAGGAACGGGCTGAGAGACGCATAACACGAGGAGAAAAACACTCTCATATCGGCCACCACGGGAGGCACCTGGGTCACGGTAAGCATGTAGATCCAGATCACGTTATCGATACCAAAAAACACAGCGTACAGAACCACCAACATCAGCACCGTCTTGGCGGCCCGCGTTTCCATGGTGGCGCCCTGTTGTGGCCGCCGGATGCCTCTCACTTTCCTGCTGTGGCGATGCAGGAGGACCAGGATGTAGACGCTGGAGCCCAGCATCAGGCCCACGAAAGCAAAGTCTCGCACCGAAACTGCGACTCCGTTAATGACGTAGGACAAGTTATCGTGGAAGTCGACGTGGCAAAAGCCTAGATTGAGTGTGAACGGGGGGACGGTACCGTTACGAGGGGCCACAGAGAAGAACGGGGCGGCTATACAGACGGCCATGTTTATAAACCACAGCATCGCGAACGTAGGGACGACCAGCTGCGGCAGCTTGGCCTTTAGCCTGGACAGATACGGTCCTGACGCAGGCGCAACGGTCACCGCTTGGAAGACGCTCAGCATGCAGGTGATGCAGACCGATAGAGCTCTGGCTATGCGGTACGTGTAGATCACCAACTTGCAGCCGCCATCATCTAGCAGATTTCGCAGGCCGAACACGGTCATGGTCTGCGGGATGCAGCGCGTAAGCAGCAGCATGAGGTCAGCGAAGGCCAGGTGGCACATAATCATGTCCACGGGCTGCAGGTTCAGATCGGTCAGCATGATGTGGATGTAGGCCAGTAGGACCACGACATTGGCAAGGATGCCCAGTCCTGCCTGCAAGAGGAAGGAGACGCCTTTGATGGTGATGCATAAGTCCATAGAACCGCTCCTGTGCACGGCCAAAAGACAATGGTTGCAGATTTATTCGTGAACATTTGCAATGATCTAGAGTAAAAATTCATTGGATTTGATCCACCTACCTGTGTCCAAGTGTGTGGAAATGTTCTGTTTGTAGGATTTTCTGTAGTTGACGACTCATGCTACGTGAATATATAGCTTCTAATGGACCCGTGGGACCCAGCACAAACCAAGGAAA-CCAAGAAAACAAGAACAATTACTCAAGAGTCTTCAGTGAACGTTCATATTGCTTGCTCATATTGTTGGTTTTGTACGTGTTAAAGTAAATAAAATTCAGGTCTTTGGATGATC-TTTTTATTCTCTCATTTTTGTAAATTTTTTTTGCTCTCGCTTGTTT---TTGTTTCTTGTGGTGCCATCCCAAA-AAGGGGAAAAATTACTATTGCGTACCTTCTCTGGATCCGTCGCACATCTGTGAAATGATCTGCGGGTTGAGATAAGATCTGGTGATTCTGTAGCTATCTCTGCCAACACCTTACTTACTAATACAGAATATAATATTTTTATCTTATTTTCTATATTTATCTTTCTTGTCCTTTAAGAAATCCTTGTCTATGTATACT------GACTTGATGAGACTAGTTCTAATGCTCTTGTGTTGCTCTAATTGCTTTTATTATTTAACTCACTTGTAAGTCGCTTTGGATACAAGCGTCTGCAAAATGACTAAATGTAAAAGTTAT---TTTAT------TTTTGTAGGA-TTTTTTCTAAATGGTCA-TTTGTTGAAGATTTATTTTTATTGTTAACCTTTTGATCAATAGTTTTTGTTTTTTGTATTGTTTACTACTAAAAGCGTTTGTCCCTTGTGTGTCCTCACAA------TAGACAACATTAAGATCATTAGCAAATGAATCTTTATAAACATCTCTGTTATGAGCTGGTTTAGGGCGTGTGGATGAGGTCGGGCAGGTCTCGACTCGTCTGTTTTCTGTT--GTGCTTCATCTTGTATCGTCATATCAGATCCCTGTGATTCCTCAGAAGATTTGAATGCTTTAATCCTTTCCTCTTGTGTTCATCTTAAACAGATCAACAATGATACAATGTGCAATATATCTAAAATATAGCAAACGCATCTTATAGGTGCTCATGTTATGACCATTTCACATGTGAGAACATTTTTCTAACTGAAGATGGTCTGAGTTTGCCTCACATGTTTTTGTTGACCTGTATGGTGTCAGTCACTGAGATGAATGTTGCAACAGAATCACTGGACTGCACATCATTCACATAATTAAGTTCAAGTGTAAGATCACTGGACCGTCCTGTACATTAACATCCCTATGGCT-CTAACAAAACTATAAAAACAGATGATCATTCTGAGGTACGTGGAGTTGCAGTGAAGCACTACCT----ATCTTAATGACAGACGAAGAATCTACAAGATTTTTTCATGTGTTTCTAAGTTTAAAAA-AATATAATTTCAACCTAGGAAGATTTGTTGTTGACCGTCATAGTCCCAAATGATCAACTCGGATGCTTGGACGCGTGGGATGCTCTTCCTGTCGCTTTCAGTGATGGGCGTTCCGGGCAACGGCGCTGTCATCTGTGCTTTCCTCTCGGCGATGTATCACGAGGGTCATCTCTTACCTGCCGATGCCATTGTGCTGCACCTGGCATCTGTCAACATTACGGTGGTGGGCGTGCGCTGCCTGCTGGAGGTTCTCGCCACTTTCGAGATCTACAACGTGTTCAACGATGTCGGCTGCAAAGTGGTCATCTTCATATACCGCACTTCCAGATCTTTGTCCATCTGGTTGACGTTCGTTCTGAGTGCATATCAATGCTTGAGCATCGCTCCGCCCGGGTCACGCTGGGCTAACGCCCGTGTTGTGGTAGCTCGATACCTGGGGGCGATTTTCCTTGCATTATGGTTGATCAACACCTCCATGAGCGTCGCTCCCCTCCTGTTTGCCATAGGTGCCAAGAACGACTCCAAACTCATACAGAACGGAATCAACGTGGAGTTTTGCTTCTTGGCCTTTCCGTCCAAGATCTCTCGGGACGCCAATGGCGGTGCCCAGGTTGGAAGAGATGTGGTGCCCATGGCGTTAATGGCAATTGCCAGCCTCATCATTCTGGTCTTCTTATATCGCCACAGCCAGCAGGTGAAAGGTTTACGGAGCGGCGGAGCGGTCACGGCCGGCAGGCAGGGCCAGTCTGCTGAACGGCGGGCGGCTATCACCGTGGTCACCTTAGTAACGCTGTACGTGGTGTTTTATGGGGTAGATAACGGGCTGTGGGTTTACACGCTGACAGTTCAGCAGACTATGGGTTCATCGCTGATCTCAGACCTAAGAATTTTCTTTGCGTCTTTGTACGCGGCCATAAGTCCCATCATCATCATCATCTCCAACAGAAAGGTCAACAGACAGCTGGCGTGTGGGAACCGGCCGATAACACTTTCTGATCCCATACAGCCCAAAGTCTGATACAT
>YJ20_allele_A
GCCTAGAGCTCTATGTTCTGGTCAGTTTTTAACATTTGAGTCCTTGTTGTCCACTGTTTGCTGCTCTTGGTCTGAGGCTGCACACACCATCCTCGCTTTGACCTTCTTATTAGAGGAGATGATGAGTAACGGGCTGAGAGACGCATAACACGAGGAGAAAAACACTCTCATATCGGCCACCACGGGAGGCACCTGGGTCACGGTAAGCATGTAGATCCAGATCACGTTATCGATGCCAAAAAACACAGCGTACAGAACCACCAACATCAGCACCGTCTTGGCGGCCCGCGTTTCCATGGTGGCGCCCTGTTGTGGCCGCCGGATGCCTCTCACTTTCCTGCTGTGGCGATGCAGGAGGACCAGGATGTAGACGCTGGAGCCCAGCATCAGGCCCACGAAAGCGAAGTCTCGCACCGAAACCGCGACCCCGTTAATGACGTAGGACAAGTTATCGCGGAAGTCGACGTGGCAAAAGCCCAGATTGAGTGTGAACGGGGGGACGGTACCGTTACGAGGGGCCACAGAGAAGAACGGGGCGGCTATACACACGGCCATGTTTATAAACCACAGCATCGCGAACGTGGGGATGACCAGCTGCGGCAGCTTGGCCTTTAGCCTGGACAGATACGGTCCTGACGCAGGTGCAACGGTCACCGCCTGGAAGACGCTCAGCATGCAGGTGATGCAGACCGACAGAGCTCTGGCGATGCGGTACGTGTAGATCACCACCTTGCAGCCGCCATCGTCGAGCAGATTTCTCAGGCCGAACACGGTCATGGTCTGCGGGATGCAGCGCGTCAACAGGAGCATGAGGTCAGCGAAGGCCAGGTGGCACATAATCATGTCCACGGGCTGCAGGTTCAGATCGGTCAGCATAATGTGGATGTAGGCCAGTAGGACCACGACATTGGCAAGGATGCCCAGTCCTGCCTGCAAGAGGAAGGAGACGCCTTTGATGGTGATGCATAAGTCCATAGAACCGCTCCTGTGCACGGCCAAAACACAATAGTTGCAGATTTATTCCTGAACGTTTAGAATGATCTAGAGCAAGAATTCATTGGATTTGATCCACCTACCTGTGTCCAAGCGTGTGGAAATGTTCTGTTTGTAGGATTTTCTGTAGTTGACGACTCATGCTACGTGAATATATAGCTTCTAATGGACCCGTGGGACCCGACACAAACCAAGGAAA-CCAAGAAAACAAGAACAATTACTCAAGAGCCTTCAGTGAATGTTCATATTGCTTGCTCATATTGTTGGTTTTGTACGTGTTAAAGTAAATAAAATTCAGGTCTTTGGATGATC-TTTTTATTCTCTCATTTTTGTACATTTCTTTTGCTCTCGCTTGCTT---TTGTTTCTTGTGGTGGCATCCCAAA-AAGGGGAAAAAATACTATTGCGTACCTTCTCTGGATCTGTCGCACAACTGTGAAATGATCTGCGGGTTGAGATAAGATCTGCTGATTCTGTAGCTATCTCTGCCAACACCTCACTTACTAATACAGAATTTAATATTTTTATCTTT-----TATCTTTATCTTTCTTGTCCTTTAAAAAATCCTTGTGTATGTATACT------GACTTGATGAGACTAGTTCTAATGCTCTTGTGTTGCTCTAATTGCTTTTATTGTTTACCTCATTTGTAAGTGGCTTTGGAAAAAAGCGTCTGCTAAATGACTAAATGTAAAAGTTCTAGATTTTC------TTTTGTAGGA-TTTTTTCTAAATGGTCA-TTTGTTAAAGATTTATTTTTATTGTTAACCTTTTGATCAATATTTTTTGTTTTTTGTATTGTTTACTACTAAAAGCGTTTGTCCCTCGTGTGTCCTCACAATATAATTAGACAACATTAAGATCATTAGCAAATGAATCTTTATAAACATCTCTGTTATGAGCCGGTTTAGGGCGTGTGGATGAGGTCGGGCAGGTCTCGACTCGTCTGTTTTCTGTT--GTGGTTCATCTCGTATCGTCATATCAGATCCCTGTGATTCCTCAGGAGATTTGAATGCTTTAGTCCTTTTCTCTTGTGTTCATCTTAAACAGATGAACAATGATACAATGTGCAATATATGTAAAATAAAGCAAACGCATCTTATAGGTGCTCATGTTATGACCATTTCACACGTGAGAACATTTTTCGAACCGAA-ATGGTCTGAGTTTGCCTCGCATGTTTTTGTTGACCTGTATGGTGTCAGTCACTGAGATGAATGTTGCAACAGAATCACTGGACTGCACATCATTCACATAATTAAGTTCAAGTGTAAGATCACTGGACCGTCCTGTACATTAACATCCCTATGGCT-CTAACAAGACTATAAGAACAGATGATCATTCTGAGGTGCTTGGAGTTGCAGTGAAGCACTACTTATAGATCTTAATGAGAGACAAAGAATCTACAAGATTTTTTCATGTGTTTCTAAGTTTAAAAATAAAATATTTTCAACCTAGGAAGATTCGTTGTCGACCGTCATAGTCCAAAATGATCAACTCGGATGCTTGGACACGCGGAATGCTCTTCCTGTCGCTCGCAGTGATGGGCGTTCCGGGCAACGGTGCTGTCATCTGTGCTTTCCTCTCTGCGATGTATCACGAGGGTCATCTCTTACCTGCTGATGCCATCGTGCTGCACCTGGCATCTGTCAACATTACGGTGGTGGGCGTGCGCTGCCTGCTGGAGGTTCTCGCCACTTTCGAGATCTACAACGTGTTCGACGATGTCGGCTGCAAAGCCGTCATCTTCATATACCGCACTTCCAGATCTTTGTCCATCTGGTTGACGTTCGTTCTGAGTGCATATCAGTGCTTGAGCATCGCTCCGCCCGGGTCACGCTGGGCTAACGCCCGTGTTCTGGTAGCTCGATACCTGGGGGCCATTTTCCTGGCATTATGGTTGATCAACACCTCCATGAGCGTCGCTCCCCTTCTGTTTGCCATAGGTGCCAAGAACGACTCCAAACTCATACAGAACGGAATCAACGTGGAGTTTTGCTTCCTGGCCTTTCCGTCCAAGATCTCTCGGGACGCCAACGGCGGTGCCCAGGTAGGAAGAGATGTGGTGCCCATGACGTTGATGGCAATGGCCAGCCTCATCATTCTGGTCTTCTTATATCGCCACAACCAGCAGGTGAAGGGTTTACGGAGCGGCGGAGCGGTCACGGCCGGCAGGCAGGGCCAGTCTGCTGAACGGCGGGCGGCTATCACCGTGGTCACCTTAGTAACGCTGTATGTGTTGTTTTATGGGGTAGATAACGGGCTGTGGGTTTACACGCTGACAGTTCAGCAGACTATGGGTTCATCGCTGATCTCGGACCTAAGAATTTTCTTTGCGTCTTTGTACGCGGCCGTAAGTCCCATCATCATCATCATCTCCAACAGGAAGGTGAACAGACAGCTGGTGTGTGGGAACCGGCTGATAACACTTTCTGACCCCATACAGCCCAAAGTCTGATGCAT
>YJ20_allele_B
GCCTAGAGCTCTATGTTCTGGTCAGTTTTTAACATTTGAGTCCTTGTTGTCCACTGTTTGCTGCTCTTGGTCTGAGGCTGCACACACCATCCTCGCTTTGACCTTCTTATTAGAGGAGATGATGAGGAACGGGCTGAGAGACGCATAACACGAGGAGAAAAACACTCTCATATCGGCCACCACGGGAGGCACCTGGGTCACGGTAAGCATGTAGATCCAGATCACGTTATCGATGCCAAAAAACACAGCGTACAGAACCACCAACATCAGCACCGTCTTGGCGGCCCGCGTTTCCATGGTGGCGCCCTGTTGTGGCCGCCGGATGCCTCTCACTTTCCTGCTGTGGCGATGCAGGAGGACCAGGATGTAGACGCTGGAGCCCAGCATCAGGCCCACGAAAGCGAAGTCTCGCACCGAAACCGCGACCCCGTTAATGACGTAGGACAAGTTATCGCGGAAGTCGACGTGGCAAAAGCCCAGATTGAGTGTGAACGGGGGGACGGTACCGTTACGAGGGGCCACAGAGAAGAATGGGGCGGCTATACACACGGCCATGTTTATAAACCACAGCATCGCGAACGTGGGGATGACCAGCTGCGGCAGCTTGGCCTTTAGCCTGGACAGATACGGTCCTGACGCAGGTGCAACGGTCACCGCCTGGAAGACGCTCAGCATGCAGGTGATGCAGACCGACAGAGCTCTGGCGATGCGGTACGTGTAGATCACCACCTTGCAGCCGCCATCGTCGAGCAGATTTCTCAGGCCGAACACGGTCATGGTCTGCGGGATGCAGCGCGTCAACAGGAGCATGAGGTCAGCGAAGGCCAGGTGGCACATAATCATGTCCACGGGCTGCAAGTTCAGATCGGTCAGCATAATGTGGATGTAGGCCAGTAGGACCACGACATTGGCAAGGATGCCCAGTCCTGCCTGCAAGAGGAAGGAGACGCCTTTGATGGTGATGCATAAGTCCATAGAACCGCTCCTGTGCACGGCCAAAACACAATAGTTGCAGATTTATTCCTGAACGTTTGCAATGATCTAGAGCAAGAATTCATTGGATTTGATCCACCTACCTGTGTCCAAGCTTGTGGAAATGTTCTGTTTGTAGGATTTTCTGTAGTTGACGACTCATGCTACGTGAATATATAGCTTCTAATGGACCCGTGGGACACGGCACAAACCAAGGAAA-CCAAGAAAACAAGAACAATTACTCAAGAGCCTTCAGTGAATGTTCATATTGCTTGCGCATATTGTTGATTTTGTACGTGATAAAGTAAATAAAATTCAGGTCTTTGGATGATCTTTTTTATTCTCTCATTTTTGTACATTTCTTTTGCTCTCGCTTGTTT---TTGTTTCTTGTGGTGCCACCCCAAA-AAGGGGAAAAATTACTATTGCGTACCTTCTCTGGATCTGTCGCACAACTGTGAAATGATCTGCGGGTTGAGATAAGATCTGCTGATTCTGTAGCTATCTCTGCCAACACCTCACTTACTAATACAGAATTTAATATTTTTATCTTT-----TATCTTTATCTTTCTTGTCCTTTAAAAAATCCTTGTGTATGTATACT------GACTTGATGAGACTAGTTCTAATGCT-----------------------------------------------CTTTGGAAAAAAGCGTCTGCTAAATGACTAAATGTAAAAGTTCTAGATTTTC------TTTTGTAGGA-TTTTTTCTAAATGGTCA-TTTGTTAAAGATTTATTTTTATTGTTAACCTTTTGATCAATATTTTTTGTTTTTTGTATTGTTTACTACTAAAAGCGTTTGTCCCTCGTGTGTCCTCACAATATAATTAGACAACATTAAGATCATTAGCAAATGAATCTTTATAAACATCTCTGTTATGAGCCGGTTTAGGGCGTGTGGATGAGGTCGGGCAGGTCTCGACTCGTCTGTTTTCTGTT--GTGGTTCATCTCGTATCGTCATATCAGATCCCTGTGATTCCTCAGGAGATTTGAATGCTTTAGTCCTTTTCTCTTGTGTTCATCTTAAACAGATCAACAATGATACAATGTGCAATATATGTAAAATAAAGCAAACGCATCTTATAGGTGCTCATGTTATGACCATTTCACACGTGAGAACATTTTTCTAACCGAA-ATGGTCTGAGTTTGCCTCGCATGTTTTTGTTGACCTGTATGGTGTCAGTCACTGAGATGAATGTTGCAACAGAATCACTGGACTGCACATCATTCACATAATTAAGTTCAAGTGTAAGATCACTGGACCGTCCTGTACATTAACATCCCTATGGCT-CTAACAAGACTATAAGAACAGATGATCATTCTGAGGTGCTTGGGGTTGCAGTGAAGCACTACTTATAGATCTTAATGAGAGACAAAGAATCTACAAGATTTTTTCATGTGTTTCTAAGTTTAAAAATAAAATATTTTCAACCTAGGAAGATTCGTTGTCGACCGTCATAGTCCAAAATGATCAACTCGGATGCTTGGACCCGCGGAATGCTCTTCCTGTCGCTCGCAGTGATGGGCGTTCCGGGCAACGGCGCTGTCATCTGTGCTTTCCTCTCTGCGATGTATCACGAGGGTCATCTCTTACCTGCTGATGCCATCGTGCTGCACCTGGCATCTGTCAACATTACGGTGGTGGGCGTGCGCTGCCTGCTGGAGGTTCTCGCCACTTTCGAGATCTACAACGTGTTTGACGATGTCGGTTGCAAAGCCGTCATCTTCATATACCGCACTTCCAGATCTTTGTCCATCTGGTTGACGTTCGTTCTGAGTGCATATCAGTGCTTGAGCATCGCTCCGCCCGGGTCACGCTGGGCTAACGCCCGTGTTCTGGTAGCTCGATACCTGGGGGCCATTTTCCTGGCATTATGGTTGATCAACACCTCCATGAGCGTCGCTCCCCTTCTGTTTGCCATAGGTGCCAAGAACGACTCCAAACTCATACAGAACGGAATCAACGTGGAGTTTTGCTTCCTGGCCTTTCCGTCCAAGATCTCTCGGGACGCCAACGGCGGTGCCCAGGTAGGAAGAGATGTGGTGCCCATGGCGTTGATGGCAATGGCCAGCCTCATCATTCTGGTCTTCTTATATCGCCACAGCCAGCAGGTGAAGGGTTTACGGAGCGGCGGAGCGGTCACGGCCGGCAGGCAGGGCCAGTCTGCTGAACGGCGGGCGGCTATCACCGTGGTCACCTTAGTAACGCTGTATGTGTTGTTTTATGGGGTAGATAACGGGCTGTGGGTTTACACGCTGACAGTTCAGCAGACTATGGGTTCATCGCTGATCTCGGACATAAGAATTTTCTTTGCGTCTTTGTACGCGGCCGTAAGTCCCATCATCATCATCATCTCCAACAGGAAGGTGAACAGACAGCTGGTGTGTGGGAACCGGCTGATAACACTTTCTGACCCCATACAGCCCAAAGTCTGATGCAT
>YJ36_allele_A
GCCTAGAGCTCTATGTTCTGGTCAGTTTTTAACATTTGAGTCCTTGTTGTCCACTGTTTGCTGCTCTTGGTCTGAGGCTGCACACACCATCCTCGCTTTGACCTTCTTATTAGAGGAGATGATGAGGAACGGGCTGAGAGATGCATAACACGAGGAGAAAAACACTCTCATATCGGCCACCACGGGAGGCACCTGGGTCACGGTAAGCATGTAGATCCAGATCACGTTATCGATGCCAAAAAACACAGCGTACAGAACCACCAACATCAGCACCGTCTTGGCGGCCCGCGTTTCCATGGTGGCGCCCTGTTGTGGCCGCCGGATGCCTCTCACTTTCCTGCTGTGGCGATGCAGGAGGACCAGGATGTAGACGCTGGAGCCCAGCATCAGGCCCACGAAAGCGAAGTCTCGCACCGAAACCGCGACCCCGTTAATGACGTAGGACAAGTTATCGCGGAAGTCGACGTGGCAAAAGCCCAGATTGAGTGTGAACGGGGGGACGGTACCGTTACGAGGGGCCACAGAGAAGAACGGGGCGGCTATACACACGGCCATGTTTATAAACCACAGCATCGCGAACGTGGGGATGACCAGCTGCGGCAGCTTGGCCTTTAGCCTGGACAGATACGGTCCTGACGCAGGTGCAACGGTCACCGCCTGGAAGACGCTCAGCATGCAGGTGATGCAGACCGACAGAGCTCTGGCGATGCGGTACGTGTAGATCACCACCTTGCAGCCGCCATCGTCGAGCAGATTTCTCAGGCCGAACACGGCCATGGTCTGCGGGATGCAGCGCGTCAACAGGAGCATGAGGTCAGCGAAGGCCAGGTGGCACATAATCATGTCCACGGGCTGCAAGTTCAGATCGGTCAGCATAATGTGGATGTAGGCCAGTAGGACCACGACATTGGCAAGGATGCCCAGTCCTGCCTGCAAGAGGAAGGAGACGCCTTTGATGGTGATGCATAAGTCCATAGAACCGCTCCTGTGCACGGCCAAAACACAATAGTTGCAGATTTATTCCTGAACGTTTGCAATGATCTAGAGCAAGAATTCATTGGATTTGATCCACCTACCTGTGTCCAAGCTTGTGGAAATGTTCTGTTTGTAGGATTTTCTGTAGTTGACGACTCATGCTACGTGAATATATAGCTTCTAATGGACCCGTGGGACACGGCACAAACCAAGGAAA-CCAAGAAAACAAGAACAATTACTCAAGAGCCTTCAGTGAATGTTCATATTGCTTGCGCATATTGTTGATTTTGTACGTGATAAAGTAAATAAAATTCAGGTCTTTGGATGATCTTTTTTATTCTCTCATTTTTGTACATTTCTTTTGCTCTCGCTTGTTT---TTGTTTCTTGTGGTGCCACCCCAAA-AAGGGGAAAAATTACTATTGCGTACCTTCTCTGGATCTGTCGCACAACTGTGAAATGATCTGCGGGTTGAGATAAGATCTGCTGATTCTGTAGCTATCTCTGCCAACACCTCACTTACTAATACAGAATTTAATATTTTTATCTTT-----TATCTTTATCTTTCTTGTCCTTTAAAAAATCCTTGTGTATGTATACT------GACTTGATGAGACTAGTTCTAATGCT-----------------------------------------------CTTTGGAAAAAAGCGTCTGCTAAATGACTAAATGTAAAAGTTCTAGATTTTC------TTTTGTAGGA-TTTTTTCTAAATGGTCA-TTTGTTAAAGATTTATTTTTATTGTTAACCTTTTGATCAATATTTTTTGTTTTTTGTATTGTTTACTACTAAAAGCGTTTGTCCCTCGTGTGTCCTCACAATATAATTAGACAACATTAAGATCATTAGCAAATGAATCTTTATAAACATCTCTGTTATGAGCCGGTTTAGGGCGTGTGGATGAGGTCGGGCAGGTCTCGACTCGTCTGTTTTCTGTT--GTGGTTCATCTCGTATCGTCATATCAGATCCCTGTGATTCCTCAGAAGATTTGAATGCTTTAGTCCTTTTCTCTTGTGTTCATCTTAAACAGATCAACAATGATACAATGTGCAATATATCTAAAATAAAGCAAACGCATCTTATAGGTGCTCATGTTATGACCATTTCACACGTGAGAACATTTTTCTAACCGAAGATGGTCTGAGTTTGCCTCACATGTTTTTGTTGACCTGTATGGTGTCAGTCACTGAGATGAATGTTGCAACAGAATCACTGGACTGCACATCATTCACATAATTAAGTTCAAGTGTAAGATCACTGGACCGTCCTGTACATTAACATCCCTATGGCT-CTAACAAGACTATAAGAACAGATGATCATTCTGAGGTGCTTGGGGTTGCAGTGAAGCACTACTTATAGATCTTAATGAGAGACAAAGAATCTACAAGATTTTTTCATGTGTTTCTAAGTTTAAAAATAAAATATTTTCAACCTAGGAAGATTCGTTGTCGACCGTCATAGTCCAAAATGATCAACTCGGATGCTTGGACCCGTGGAATGCTCTTCCTGTCGCTCGCAGTGATGGGCGTTCCGGGCAACGGCGCTGTCATCTGTGCTTTCCTCTCTGCGATGTATCACGAGGGTCATCTCTTACCTGCTGATGCCATCGTGCTGCACCTGGCATCTGTCAACATTACGGTGGTGGGCGTGCGCTGCCTGCTGGAGGTTCTCGCCACTTTCGAGATCTACAACGTGTTTGACGATGTCGGTTGCAAAGCCGTCATCTTCATATACCGCACTTCCAGATCTTTGTCCATCTGGTTGACGTTCGTTCTGAGTGCATATCAGTGCTTGAGCATCGCTCCGCCCGGGTCACGCTGGGCTAACGCCCGTGTTCTGGTAGCTCGATACCTGGGGGCCATTTTCCTGGCATTATGGTTGATCAACACCTCCATGAGCGTCGCTCCCCTTCTGTTTGCCATAGGTGCCAAGAACGACTCCAAACTCATACAGAACGGAATCAACGTAGAGTTTTGCTTCCTGGCCTTTCCGTCCAAGATCTCTCGGGACGCCAACGGCGGTGCCCAGGTAGGAAGAGATGTGGTGCCCATGGCGTTGATGGCAATGGCCAGCCTCATCATTCTGGTCTTCTTATATCGCCACAGCCAGCAGGTGAAGGGTTTACGGAGCGGCGGAGCGGTCACGGCCGGCAGGCAGGGCCAGTCTGCTGAACGGCGGGCGGCTATCACCGTGGTCACCTTAGTAACGCTGTATGTGTTGTTTTATGGGGTAGATAACGGGCTGTGGGTTTACACGCTGACAGTTCAGCAGACTATGGGTTCATCGCTGATCTCGGACATAAGAATTTTCTTTGCATCTTTGTACGCGGCCGTAAGTCCCATCATCATCATCATCTCCAACAGGAAGGTGAACAGACAGCTGGTGTGTGGGAACCGGCTGATAACACTTTCTGACCCCATACAGCCCAAAGTCTGATGCAT
>YJ36_allele_B
GCCTAGAGCTCTATGTACTGGTCAGTTTTTAACATTTGAGTCCTTGTTGTCCACTGCTTGCTGCTCTTGGTCTGAGGCTGCACACACCATCCTCGCTTTGACCTTCTTATTAGAGGAGATGATGAGGAACGGGCTGAGAGACGCATAACACGAGGAGAAAAACACTCTCATATCGGCCACCACGGGAGGCACCTGGGTCACGGTAAGCATGTAGATCCAGATCACGTTATCGATGCCAAAAAACACAGCGTACAGCACCACCAACATCAGCACCGTCTTGGCGGCCCGCGTTTCCATGGTGGCGCCCTGTTGTGGCCGCCGGATGCCTCTCACTTTCCTGCTGTGGCGATGCAGAAGGACCAGGATGTAGACGCTGGAGCCCAGCATCAGGCCCACGAAAGCGAAGTCTCGCACCGAAACCACGACCCCGTTAATGACGTAGGACAAGTTATCGCGGAAGTCGACGTGGCAAAAGCCCAGATTGAGTGTGAACGGGGGGACGGTACCGTTACGAGGGGCCACAGAGAAGAACGGGGCGGCTATACACACGGCCATGTTTATAAACCACAGCATCGCGAACGTGGGGATGACCAGCTGCGGCAGCTTGGCCTTTAGCCTGGACAGATACGGTCCTGACGCAGGTGCAACGGTCACCGCCTGGAAGACGCTCAGCATGCAGGTGATGCAGACCGACAGAGCTCTGGCGATGCGGTACGTGTAGATCACCACCTTGCAGCCACCATCGTCGAGCAGATTTCTCAGGCCGAACACGGTCATGGTCTGCGGGATGCAGCGCGTCAACAGGAGCATGAGGTCAGCGAAGGCCAGGTGGCACATAATCATGTCCACGGGCTGCAAGTTCAGATCGGTCAGCATAATGTGGATGTAGGCCAGTAGGACCACGACATTGGCAAGGATGCCCAGTCCTGCCTGCAAGAGGAAGGAGACGCCTTTGATGGTGATGCATAAGTCCATAGAACCGCTCCTGTGCACGGCCAAAACACAATAGTTGCAGATTTATTCCTGAACGTTTAGAATGATCTAGAGCAAGAATTCATTGGATTTGATCCACCTACCTGTGTCCAAGCGTGTGGAAATGTTCTGTTTGTAGGATTTTCTGTAGTTGACGACTCATGCTACGTGAATATATAGCTTCTAATGGACCCGTGGGACACGGCACAAACCAAGGAAA-CCAAGAAAACAAGAACAATTACTCAAGAGCCTTCAGTGAATGTTCATATTGCTTGCTCATATTGTTGGTTTTGTATGTGTTAAAGTAAATAAAATTCAGGTCTTTGGATGATC-TTTTTATTCTCTCATTTTTGTACATTTCTTTTGCTCTCGCTTGTTT---TTGTTTCTTGTGGTGCCACCCCAAA-AAGGGGAAAAATTACTATTGCGTACCTTCTCTGGATCTGTCGCACAACTGTGAAATGATCTACGGGTTGAAATAAGATCTGCTGATTCTGTAGCTATCTCTGCCAACACCTCACTTACTAATACAGAATTTAATATTTTTATCTTT-----TATCTTTATCTTTCTTGTCCTTTAAAAAATCCTTGTGTATGTATACT------GACTTGATGAGACTAGTTCTAATGCT-----------------------------------------------CTTTGGAAAAAAGCGTCTGCTAAATGACTAAATGTAAAAGTTCTAGATTTTC------TTTTGTAGGA-TTTTTTCTAAATGGTCA-TTTGTTAAAGATTTATTTTTATTGTTAACCTTTTGATCAATATTTTTTGTTTTTTGTATTGTTTATTACTAAAAGTGTTTGTCCCTCGTGTGTCCTCACAATATAATTAGACAACATTAAGATCATTAGCAAATGAATCTTTATAAACATCTCTGTTATGAGCCGGTTTAGGGCGTGTGGATGAGGTCGGGCAGGTCTCGACTCGTCTGTTTTCTGTT--GTGGTTCATCTCGTATCGTCATATCAGATCCCTGTGATTCCTCAGGAGATTTGAATGCTTTAATCCTTTTCTCTTGTGTTCATCTTAAACAGATCAACAATGATACAATGTGCAATATATCTAAAATAAAGCAAACGCATCTTATAGGTGCTCATGTTATGACCATTTCACACGTGAGAACATTTTTCTAACCCAAGATGGTCTGAGTTTGCATCGCATGTTTTTGTTGACCTGTATGGTGTCAGTCACTGAGATGAATGTTGCAACAGAATCACTGGACTGCACATCATTCACATAATTAAGTTCAAGTGTAAGATCACTGGACCGTCCTGTACATTAACATCCCTATGGCT-CTAACAAGACTATAAGAACAGATGATCATTCTGAGGTGCTTGGGGTTGCAGTGAAGCACTACTTATAGATCTTAATGAGAGACAAAGAATCTACAAGATTTTTTCATGTGTTTCTAAGTTTAAAAATAAAATATTTTTAACCTAGGAAGATTCGTTGTCGACCGTCATAGTCCAAAATGATCAACTCGGATGCTTGGACACGCGGAATGCTCTTCCTGTCGCTCGCAGTGATGGGCGTTCCGGGCAACGGCGCTGTCATCTGTGCTTTCCTCTCTGCGATGTATCACGAGGGTCATCTCTTACCTGCTGATGCCATCGTGCTGCACCTGGCATCTGTCAACATTACGGTGGTGGGCGTGCGCTGCCTGCTGGAGGTTCTCGCCACTTTCGAGATCTACAACGTGTTCGACGATGTCGGTTGCAAAGCCGTCATCTTCATATACCGCACTTCCAGATCTTTGTCCATCTGGTTGACGTTCGTTCTGAGTGCATATCAGTGCTTGAGCATCGCTCCGCCCGGGTCACGCTGGGCTAACGCCCGTGTTCTGGTAGCTCGATACCTGGGGGCCATTTTCCTGGCATTATGGTTGATCAACACCTCCACGAGCGTCGCTCCCCTTCTGTTTGCCATAGGTGCCAAGAACGACTCCAAACTCATACAGAACGGAATCAACGTGGAGTTTTGCTTCCTGGCCTTTCCGTCCAAGATCTCTCGGGACGCCAACGGCGGTGCCCAGGTAGGAAGAGATGTGGTGCCCATGGCGTTGATGGCAATGGCCAGCCTCATCATTCTGGTCTTCTTATATCGCCACAGCCAGCAGGTGAAGGGTTTACGGAGCGGCGGAGCGGTCACGGCCGGCAGGCAGGGCCAGTCTGCTGAACGGCGGGCGGCTATCACCGTGGTCACCTTAGTAACGCTGTACGTGTTGTTTTATGGGGTAGATAACGGGCTGTGGGTTTACACGCTGACAGTTCAGCAGACTATGGGTTCATCGCTGATCTCGGACATAAGAATTTTCTTTGCGTCTTTGTACGCGGCCGTAAGTCCCATCATCATCATCATCTCCAACAGGAAGGTGAACAGACAGCTGGCGTGTGGGAACCGGCTGGTAACACTTTCTGACCCCATACAGCCCAAAGTCTGATGCAT
>FYD1_allele_A
ACCCAGAGCTCTATGTTCTGGTCATTTTTTAACATTTGAGTCCTTGTTGTCCACTGCTTGCTGCTCTTGGTCTGAGGCTGCACACATCATCCTCGCTTTGACCTTCTTATTAGAGGAGATGATGAGGAACGGGCTGAGAGACGCATAACACGAGGAGAAAAACACTCTCATATCGGCCACGACGGGAGGCACCTGGGTCACGGTAAGCATGTAGATCCAGATCACGTTATCGATGCCAAAAAACACAGCATACAGAACCACCAACATCAGCACCGTCTTGGCAGCCCGTGTTTCCATGGTGCCGCCCTGTTGTGACCGCCGGATGCCTCTCACTTTCCTGCTGTGGCGATGCAGGAGGACCAGGATGTAGACGCTGGAGCCCAGCATCAGGCCCACGAAAGCAAAGTCTCGCACCGATACCGCGACCCCGTTAATGATGTAGGACAAGTTATCGTGGAAGTCGACATGGCAGAAACCCAGATTGAGTGTGAACGGGGGGACGGTACCGTTACGAGGGGCCACAGAGAAGAACGGGGCGGCTATACAGACGGCCATGTTTATAAACCACAGCATCGCAAACGTAGGGAGAACCAGCTGCGGCAGCTTGGCCTTAAGCCTGGACAGATACGCTCCTGACGCAGGCGCAACGGTCACCGCCTGGAAGACGCTCAGCATGCAGGTGATGCAGACCGACAGAGCTCTGGCGATGCGATACGTGTAGATCACCACCTTGCAGCCGCCGTCGTCGAGCAGATTTCGCAGGCCGAACACGGTCATGGTCTGCGGGATGCAGCGCGTCAGCAGCAACATGAGATCAGCGAGGGCCAGGTGGCACATAATCATGTCCACGGGCTGCAGGTTCAGATCGGTCAGAATGATGTGGATGTAGGCCAGTAGGACCAGGACATTGGCAAGGATGCCCAGTCCTGCCTGCAAGAGGAAGGAGACGCCTTTGATAGTGATGCATAAGTCCATAGACCCGCTCCTGTACACGGCCAAAACACAATGGTTGCAGATTTATTCATAAACATTTGCAATGATCTAGAGCAAGAAGTCATTGGATTTGATCCACCTACCTGTGTCCAAGCGTTTGGAAATGTTCTGTTTGTAGGATTTTCTGTAGTTGACGACTCATGCTACGTGAATATATAGCTTCTAATGGACCCGTGGGACCCGGCACAAACCAAGGAAA-CCAAGAAAACAAGAACGATTACTC--GAGCCTTCAGTGAACGTTCATATTGCTTGCTCATATTGTTGGTTTTGTACGTGTTCAAGTAAATAAAA-TCAGCTCTTTGGGTGATC-TTTTTATTCTCTTATTTTTGTAAATTTCTTTTGCTCTCGCTTGATTTTATTATTTCTTGTGGTGCCGTCCCAAA-AAGGGGGAAAATCACTATTGCGTACCTTCTCTGGATCTGTCCCACATCTTTGAAATGATCTGCGGGTTG-----AGATCTGCTGATTCTGTCGCCATCTCTGCCAACACCTCACTTACTAATACAGAATTTAATATTTTTATCTCATTTTCTATCTTTATCTTTCCT------------ATCCTTGTCTATGTATACTGTGTTAGACTTGATA-----AGTTCCAGTGCTCTTGTGCTGCTCTAATTTCTTCTATTGTTTACCTCATTTGTAAGTCGCTTTGGATA-AAGCATCTGCTAAATGACTAAATGTAAACGTTCTAGATTTTCCTTTATTTTTGTAGGAGTTTTTTCTAAATTGTCATTTTGTTGAAGATTTATTTTTATTGTTAACTTTTTGATC--TATTTTTTATT-----TATTGTTTACTACTGAATGCGTTTGTCCCTTGTGTGTCCTCACAATATAATTAGACAACATTAAGATCATTAGCAAACGAATCTTTATAAACATCTCTGTTATGAGCCGGTTTAGGGCGTGTGGATGAGGTCGGGCAGGTCTCGACTCGTCTGTTTTCTGTGTAGTGGTTCATCTTGTATCGTCATATCAGATCCCTGTGATTCCTCAGGAGATTTGAATGCTTCAATCCTTTCCTCTTGTGTTCATGTTAAACAGATCAACAATGATACAATGTGCAATATATCTAAATTAAAGCAAACGCATCTTATAGATGTTCATGTTATGACTATTTCACAC-TGAGAACATTTTTCTAACTGAAGATGGTCTGAGTTTGCCTTGCATGTATTTGTTTACCTGTATGGCGTCAGTCACTGATATGAATGTTGCAACAGAATCACTGGACTGCACATCATTCACATAATTAAGTTCAAGTGTAAGATCACTGGACCGTTCTTTACATTAACATCCCTATGGCT-CTAAAAAGACTATAAGAACAGATGATCATTCTGAGGTGCGTGGCGTTGCAGTGAAGCACTACTTATAGATCTTAATGTCAGATGAAGAA--------------------GTTTCTAAGTTTAAAA--TAAACTTTTTCAACCT-----------TTTTCAACCATCATTTTCCCAAATGATCAACTCGGATGCTTGGACGCGCGGCATGCTCTTCCTGACGCTTGCGTTGATGGGCATTCCGGGCAACGGTGCTGTCATCTATGCTTTCCTCTCGGCGATGTGTCACGAGGGTCATCTCTTACCTGCCGATGCCATCGTGCTGCACCTGGCATCTGTCAACCTTACGGTGGTGGGCGTGCGCTGCCTGCTGGAGGTTCTCGCCACTTTCGAGATCCACAACGTGTTCAATGATGTCGGTTGCAAAGCCGTCATCTTCATATACCGCACTTCCAGATCTTTGTCCATCTGGTTGACGTTTGTTCTGAGTGCATATCAGTGCTTGAGCATCGCTCCGCCCGGGTCACGCTGGGCTAACGCCCGTGTTCTGGTAGCCCGATACTTGGGGGCCATTTTCCTGGCATTATGGTTGATCAACACCTCCATGAGCGTCGCTCCCCTCATGTTTGCCATAGGTGCCAAGAATGACTCCAAACTCATACAGAACGGAATCAATGTGGAGTTTTGCTTCCTGGCCTTTCCGTCCAAGTTCTCTCGGGATGCCAACGGCGGCGCCCAGGTCGGAAGAGATGTGGTGCCCATGGCGTTAATGGCAATGGCCAGCCTCATCATTCTGGTCTTCTTATATCGCCACAGCCAGCAGGTGAAAGGTTTACGAAGCGGCGGAGCGGTCACGGCCGGCAGGCAGGGCCAGTCTGCTGAACGGCGGGCGGCCATCACCGTGGTCACCTTGGTAACGCTGTACGTGTTGTTTTACGGGGTAGATAACGGGCTGTGGGTTTACACGCTGACAGTTCAGCAGACTATGGGCTCATCGCTGATCTCGGACCTAAGAATTTTCTTTGCGTCTTTGTATGCGGCTGTAAGTCCCATCATCGTCATCATCTGCAACAGGAAGGTGAACGGACAGCTGGCGTGTGGGAACCGGCCGAAAACACTTTCTGACCCCATACAGCCCAAAGTCTAATGCAT
>FYD1_allele_B
ACCCAGAGCTCTATGTTCTGGTCATTTTTTAACATTTGAGTCCTTGTTGTCCACTGCTTGCTGCTCTTGGTCTGAGGCTGCACACATCATCCTCGCTTTGACCTTCTTATTAGAGGAGATGATGAGGAACGGGCTGAGAGACGCATAACACGAGGAGAAAAACACTCTCATATCGGCCACGACGGGAGGCACCTGGGTCACGGTAAGCATGTAGATCCAGATCACGTTATCGATGCCAAAAAACACAGCATACAGAACCACCAACATCAGCACCGTCTTGGCAGCCCGTGTTTCCATGGTGCCGCCCTGTTGTGACCGCCGGATGCCTCTCACTTTCCTGCTGTGGCGATGCAGGAGGACCAGGATGTAGACGCTGGAGCCCAGCATCAGGCCCACGAAAGCAAAGTCTCGCACCGATACCGCGACCCCGTTAATGATGTAGGACAAGTTATCGTGGAAGTCGACATGGCAGAAACCCAGATTGAGTGTGAACGGGGGGACGGTACCGTTACGAGGGGCCACAGAGAAGAACGGGGCGGCTATACAGACGGCCATGTTTATAAACCACAGCATCGCAAACGTAGGGAGAACCAGCTGCGGCAGCTTGGCCTTAAGCCTGGACAGATACGCTCCTGACGCAGGCGCAACGGTCACCGCCTGGAAGACGCTCAGCATGCAGGTGATGCAGACCGACAGAGCTCTGGCGATGCGATACGTGTAGATCACCACCTTGCAGCCGCCGTCGTCGAGCAGATTTCGCAGGCCGAACACGGTCATGGTCTGCGGGATGCAGCGCGTCAGCAGCAACATGAGATCAGCGAGGGCCAGGTGGCACATAATCATGTCCACGGGCTGCAGGTTCAGATCGGTCAGAATGATGTGGATGTAGGCCAGTAGGACCAGGACATTGGCAAGGATGCCCAGTCCTGCCTGCAAGAGGAAGGAGACGCCTTTGATAGTGATGCATAAGTCCATAGACCCGCTCCTGTACACGGCCAAAACACAATGGTTGCAGATTTATTCATAAACATTTGCAATGATCTAGAGCAAGAAGTCATTGGATTTGATCCACCTACCTGTGTCCAAGCGTTTGGAAATGTTCTGTTTGTAGGATTTTCTGTAGTTGACGACTCATGCTACGTGAATATATAGCTTCTAATGGACCCGTGGGACCCGGCACAAACCAAGGAAA-CCAAGAAAACAAGAACGATTACTC--GAGCCTTCAGTGAACGTTCATATTGCTTGCTCATATTGTTGGTTTTGTACGTGTTTAAGTAAATAAAA-TCAGCTCTTTGGGTGATC-TTTTTATTCTCTTATTTTTGTAAATTTCTTTTGCTCTCGCTTGATTTTATTATTTCTTGTGGTGCCGTCCCAAA-AAGGGGGAAAATCACTATTGCGTACCTTCTCTGGATCTGTCCCACATCTTTGAAATGATCTGCGGGTTG-----AGATCTGCTGATTCTGTCGCCATCTCTGCCAACACCTCACTTACTAATACAGAATTTAATATTTTTATCTCATTTTCTATCTTTATCTTTCCT------------ATCCTTGTCTATGTATACTGTGTTAGACTTGATA-----AGTTCCAGTGCTCTTGTGCTGCTCTAATTTCTTCTATTGTTTACCTCATTTGTAAGTCGCTTTGGATAAAAGCATCTGCTAAATGACTAAATGTAAACGTTCTAGATTTTCCTTTATTTTTGTAGGAGTTTTTTCTAAATTGTCATTTTGTTGAAGATTTATTTTTATTGTTAACTTTTTGATC--TATTTTTTATT-----TATTGTTTACTACTGAATGCGTTTGTCCCTTGTGTGTCCTCACAATATAATTAGACAACATTAAGATCATTAGCAAACGAATCTTTATAAACATCTCTGTTATGAGCCGGTTTAGGGCGTGTGGATGAGGTCGGGCAGGTCTCGACTCGTCTGTTTTCTGTGTAGTGGTTCATCTTGTATCGTCATATCAGATCCCTGTGATTCCTCAGGAGATTTGAATGCTTCAATCCTTTCCTCTTGTGTTCATGTTAAACAGATCAACAATGATACAATGTGCAATATATCTAAATTAAAGCAAACGCATCTTATAGATGTTCATGTTATGACTATTTCACAC-TGAGAACATTTTTCTAACTGAAGATGGTCTGAGTTTGCCTTGCATGTATTTGTTTACCTGTATGGCGTCAGTCACTGATATGAATGTTGCAACAGAATCACTGGACTGCACATCATTCACATAATTAAGTTCAAGTGTAAGATCACTGGACCGTTCTTTACATTAACATCCCTATGGCT-CTAAAAAGACTATAAGAACAGATGATCATTCTGAGGTGCGTGGCGTTGCAGTGAAGCACTACTTATAGATCTTAATGTCAGATGAAGAA--------------------GTTTCTAAGTTTAAAA--TAAACTTTTTCAACCT-----------TTTTCAACCATCATTTTCCCAAATGATCAACTCGGATGCTTGGACGCGCGGCATGCTCTTCCTGACGCTTGCGTTGATGGGCATTCCGGGCAACGGTGCTGTCATCTATGCTTTCCTCTCGGCGATGTGTCACGAGGGTCATCTCTTACCTGCCGATGCCATCGTGCTGCACCTGGCATCTGTCAACCTTACGGTGGTGGGCGTGCGCTGCCTGCTGGAGGTTCTCGCCACTTTCGAGATCCACAACGTGTTCAATGATGTCGGTTGCAAAGCCGTCATCTTCATATACCGCACTTCCAGATCTTTGTCCATCTGGTTGACGTTTGTTCTGAGTGCATATCAGTGCTTGAGCATCGCTCCGCCCGGGTCACGCTGGGCTAACGCCCGTGTTCTGGTAGCCCGATACTTGGGGGCCATTTTCCTGGCATTATGGTTGATCAACACCTCCATGAGCGTCGCTCCCCTCATGTTTGCCATAGGTGCCAAGAATGACTCCAAACTCATACAGAACGGAATCAATGTGGAGTTTTGCTTCCTGGCCTTTCCGTCCAAGTTCTCTCGGGATGCCAACGGCGGCGCCCAGGTCGGAAGAGATGTGGTGCCCATGGCGTTAATGGCAATGGCCAGCCTCATCATTCTGGTCTTCTTATATCGCCACAGCCAGCAGGTGAAAGGTTTACGAAGCGGCGGAGCGGTCACGGCCGGCAGGCAGGGCCAGTCTGCTGAACGGCGGGCGGCCATCACCGTGGTCACCTTGGTAACGCTGTACGTGTTGTTTTACGGGGTAGATAACGGGCTGTGGGTTTACACGCTGACAGTTCAGCAGACTATGGGCTCATCGCTGATCTCGGACCTAAGAATTTTCTTTGCGTCTTTGTATGCGGCTGTAAGTCCCATCATCGTCATCATCTCCAACAGGAAGGTGAACGGACAGCTGGCGTGTGGGAACCGGCCGAAAACACTTTCTGACCCCATACAGCCCAAAGTCTAATGCAT
>FYD2_allele_A
ACCCAGAGCTCTATGTTCTGGTCATTTTTTAACATTTGAGTCCTTGTTGTCCACTGCTTGCTGCTCTTGGTCTGAGGCTGCACACATCATCCTCGCTTTGACCTTCTTATTAGAGGAGATGATGAGGAACGGGCTGAGAGACGCATAACACGAGGAGAAAAACACTCTCATATCGGCCACGACGGGAGGCACCTGGGTCACGGTAAGCATGTAGATCCAGATCACGTTATCGATGCCAAAAAACACAGCATACAGAACCACCAACATCAGCACCGTCTTGGCAGCCCGTGTTTCCATGGTGCCGCCCTGTTGTGACCGCCGGATGCCTCTCACTTTCCTGCTGTGGCGATGCAGGAGGACCAGGATGTAGACGCTGGAGCCCAGCATCAGGCCCACGAAAGCAAAGTCTCGCACCGATACCGCGACCCCGTTAATGATGTAGGACAAGTTATCGTGGAAGTCGACATGGCAGAAACCCAGATTGAGTGTGAACGGGGGGACGGTACCGTTACGAGGGGCCACAGAGAAGAACGGGGCGGCTATACAGACGGCCATGTTTATAAACCACAGCATCGCAAACGTAGGGAGAACCAGCTGCGGCAGCTTGGCCTTAAGCCTGGACAGATACGCTCCTGACGCAGGCGCAACGGTCACCGCCTGGAAGACGCTCAGCATGCAGGTGATGCAGACCGACAGAGCTCTGGCGATGCGATACGTGTAGATCACCACCTTGCAGCCGCCGTCGTCGAGCAGATTTCGCAGGCCGAACACGGTCATGGTCTGCGGGATGCAGCGCGTCAGCAGCAACATGAGATCAGCGAGGGCCAGGTGGCACATAATCATGTCCACGGGCTGCAGGTTCAGATCGGTCAGAATGATGTGGATGTAGGCCAGTAGGACCAGGACATTGGCAAGGATGCCCAGTCCTGCCTGCAAGAGGAAGGAGACGCCTTTGATAGTGATGCATAAGTCCATAGACCCGCTCCTGTACACGGCCAAAACACAATGGTTGCAGATTTATTCATAAACATTTGCAATGATCTAGAGCAAGAAGTCATTGGATTTGATCCACCTACCTGTGTCCAAGCGTTTGGAAATGTTCTGTTTGTAGGATTTTCTGTAGTTGACGACTCATGCTACGTGAATATATAGCTTCTAATGGACCCGTGGGACCCGGCACAAACCAAGGAAA-CCAAGAAAACAAGAACGATTACTC--GAGCCTTCAGTGAACGTTCATATTGCTTGCTCATATTGTTGGTTTTGTACGTGTTCAAGTAAATAAAA-TCAGCTCTTTGGGTGATC-TTTTTATTCTCTTATTTTTGTAAATTTCTTTTGCTCTCGCTTGATTTTATTATTTCTTGTGGTGCCGTCCCAAA-AAGGGGGAAAATCACTATTGCGTACCTTCTCTGGATCTGTCCCACATCTTTGAAATGATCTGCGGGTTG-----AGATCTGCTGATTCTGTCGCCATCTCTGCCAACACCTCACTTACTAATACAGAATTTAATATTTTTATCTCATTTTCTATCTTTATCTTTCCT------------ATCCTTGTCTATGTATACTGTGTTAGACTTGATA-----AGTTCCAGTGCTCTTGTGCTGCTCTAATTTCTTCTATTGTTTACCTCATTTGTAAGTCGCTTTGGATA-AAGCATCTGCTAAATGACTAAATGTAAACGTTCTAGATTTTCCTTTATTTTTGTAGGAGTTTTTTCTAAATTGTCATTTTGTTGAAGATTTATTTTTATTGTTAACTTTTTGATC--TATTTTTTATT-----TATTGTTTACTACTGAATGCGTTTGTCCCTTGTGTGTCCTCACAATATAATTAGACAACATTAAGATCATTAGCAAACGAATCTTTATAAACATCTCTGTTATGAGCCGGTTTAGGGCGTGTGGATGAGGTCGGGCAGGTCTCGACTCGTCTGTTTTCTGTGTAGTGGTTCATCTTGTATCGTCATATCAGATCCCTGTGATTCCTCAGGAGATTTGAATGCTTCAATCCTTTCCTCTTGTGTTCATGTTAAACAGATCAACAATGATACAATGTGCAATATATCTAAATTAAAGCAAACGCATCTTATAGATGTTCATGTTATGACTATTTCACAC-TGAGAACATTTTTCTAACTGAAGATGGTCTGAGTTTGCCTTGCATGTATTTGTTTACCTGTATGGCGTCAGTCACTGATATGAATGTTGCAACAGAATCACTGGACTGCACATCATTCACATAATTAAGTTCAAGTGTAAGATCACTGGACCGTTCTTTACATTAACATCCCTATGGCT-CTAAAAAGACTATAAGAACAGATGATCATTCTGAGGTGCGTGGCGTTGCAGTGAAGCACTACTTATAGATCTTAATGTCAGATGAAGAA--------------------GTTTCTAAGTTTAAAA--TAAACTTTTTCAACCT-----------TTTTCAACCATCATTTTCCCAAATGATCAACTCGGATGCTTGGACGCGCGGCATGCTCTTCCTGACGCTTGCGTTGATGGGCATTCCGGGCAACGGTGCTGTCATCTATGCTTTCCTCTCGGCGATGTGTCACGAGGGTCATCTCTTACCTGCCGATGCCATCGTGCTGCACCTGGCATCTGTCAACCTTACGGTGGTGGGCGTGCGCTGCCTGCTGGAGGTTCTCGCCACTTTCGAGATCCACAACGTGTTCAATGATGTCGGTTGCAAAGCCGTCATCTTCATATACCGCACTTCCAGATCTTTGTCCATCTGGTTGACGTTTGTTCTGAGTGCATATCAGTGCTTGAGCATCGCTCCGCCCGGGTCACGCTGGGCTAACGCCCGTGTTCTGGTAGCCCGATACTTGGGGGCCATTTTCCTGGCATTATGGTTGATCAACACCTCCATGAGCGTCGCTCCCCTCATGTTTGCCATAGGTGCCAAGAATGACTCCAAACTCATACAGAACGGAATCAATGTGGAGTTTTGCTTCCTGGCCTTTCCGTCCAAGTTCTCTCGGGATGCCAACGGCGGCGCCCAGGTCGGAAGAGATGTGGTGCCCATGGCGTTAATGGCAATGGCCAGCCTCATCATTCTGGTCTTCTTATATCGCCACAGCCAGCAGGTGAAAGGTTTACGAAGCGGCGGAGCGGTCACGGCCGGCAGGCAGGGCCAGTCTGCTGAACGGCGGGCGGCCATCACCGTGGTCACCTTGGTAACGCTGTACGTGTTGTTTTACGGGGTAGATAACGGGCTGTGGGTTTACACGCTGACAGTTCAGCAGACTATGGGCTCATCGCTGATCTCGGACCTAAGAATTTTCTTTGCGTCTTTGTATGCGGCTGTAAGTCCCATCATCGTCATCATCTGCAACAGGAAGGTGAACGGACAGCTGGCGTGTGGGAACCGGCCGAAAACACTTTCTGACCCCATACAGCCCAAAGTCTAATGCAT
>FYD2_allele_B
ACCTAGAGCTCTATGTTCTGGTCATTTTTTAACATTTGAGTCCTTGTTGTCCACTGCTTGCTGCTCTTGGTCTGAGGCTGCACACATCATCCTCGCTTTGACCTTCTTATTAGAGGAGATGATGAGGAACGGGCTGAGAGACGCATAACACGAGGAGAAAAACACTCTCATATCGGCCACGACGGGAGGCACCTGGGTCACGGTAAGCATGTAGATCCAGATCACGTTATCGATGCCAAAAAACACAGCATACAGAACCACCAACATCAGCACCGTCTTGGCAGCCCGTGTTTCCATGGTGCCGCCCTGTTGTGACCGCCGGATGCCTCTCACTTTCCTGCTGTGGCGATGCAGGAGGACCAGGATGTAGACGCTGGAGCCCAGCATCAGGCCCACGAAAGCAAAGTCTCGCACCGATACCGCGACCCCGTTAATGATGTAGGACAAGTTATCGTGGAAGTCGACATGGCAGAAACCCAGATTGAGTGTGAACGGGGGGACGGTACCGTTACGAGGGGCCACAGAGAAGAACGGGGCGGCTATACAGACGGCCATGTTTATAAACCACAGCATCGCAAACGTAGGGACGACCAGCTGCGGCAGCTTGGCCTTAAGCCTGGACAGATACGGTCCTGACGCAGGCGCAACGGTCACCGCCTGGAAGACGCTCAGCATGCAGGTGATGCAGACCGACAGAGCTCTGGCGATGCGGTACGTGTAGATCACCACCTTGCAGCCGCCGTCGTCGAGCAGATTTCGCAGGCCGAACACGGTCATGGTCTGTGGGATGCAGCGCGTCAGCAGCAACATGAGATCAGCGAGGGCCAGGTGGCACATAATCATGTCCACGGGCTGCAGGTTCAGATCGGTCAGCATGATGTGGATGTAGGCCAGTAGGACCAAGACATTGGCAAGGATGCCCAGTCCTGCCTGCAAGAGGAAGGAGACGCCTTTGATAGTGATGCATAAGTCCATAGACCCGCTCCTGTACACGGCCAAAACACAATGGTTGCAGATTTATTCATAAACATTTGCAATGATCTAGAGCAAGAAGTCATTGGATTTGATCCACCTACCTGTGTCCAAGCGTTTGGAAATGTTCTGTTTGTAGGATTTTCTGTAGTTGACGACTCATGCTACGTGAATATATAGCTTCTAATGGACCCGTGGGACCCGGCACAAACCAAGGAAA-CCAAGAAAACAAGGACAATTACTC--GAGCCTTCAGTGAACGTTCATATTGCTTGCTCATATTGTTGGGTTTGTACGTGTTTAAGTAAATAAAA-TCAGCTCTTTGGGTGATC-TTTTTATTCTCTTATTTTTGTAAATTTCTTTTGCTCTCGCTTGATTTTATTATTTCTTGTGGTGCCGTCCCAAA-AAGGGGGAAAATCACTATTGCGTTCCTCCTCTGGATCTGTCCCACATCTTTGAAATGATCTGCGGGTTG-----AGATCTGCTGATTCTGTCGCCATCTCTGCCAACACCTCACTTACTAAAACAGAATTTAATATTTTTATCTCATTTTCTATCTTTATCTTTCCTG------------TCCTTGTCTATGTATACTGTGTTAGACTTGATA-----AGTTCCAGTGCTCTTGTGCTGCTCTAATTGCTTCTATTGTTTACCTCATTTGTAAGTCGCTTTGGATAAAAGCATCTGCTAAATGACTAAATGTAAACGTTCTAGATTTTCCTTTATTTTTGTAGGAGTTTTTTCTAAATTGTCATTTTGTTGAAGATTTATTTTTATTGTTAACTTTTTGATCTAT-TTTTTTATT-----TATTGTTTACTACTGAATGCGTTTGTCCCTTGTTTGTCCTCACAATATAATTAGACAACATTAAGATCATTAGCAAACGAATCTTTATAAACATCTCTGTTATGAGCCGGTTTAGGGCGTGTGGATGAGGTCGGGCAGGTCTCGACTCGTTTGTTTTCTGTGTAGTGGTTCATCTTGTATCGTCATATCAGATCCCTGTGATTCCTCAGGAGATTTGAATGCTTCAATCCTTTCCTCTTGTGTTCATCTTAAACAGATCAACAATGATACAATGTGCAATATATCTAAATTAAAGCAAACGCATCTTATAGATGTTCATGTTATGACTATTTCACAC-TGAGAACATTTTTCTAACTGAAGATGGTCTGAGTTTGCCTTGCATGTATTTGTTTACCTGTATGGCGTCAGTCACTGATATGAATGTTGCAACAGAATCACTGGACTGCACATCATTCACATAATTAAGTTCAAGTGTAAGATCACTGGACCGTTCTTTACATTAACATCCCTATGGCT-CTAAAAAGACTATAAGAACAGATGATCATTCTGAGGTGCGTGGCGTTGCAGTGAAGCACTACTTATAGATCTTAATGACAGATGAAGAA--------------------GTTTCTAAGTTTAAAA--TAAACTTTTTCAACCT-----------TTTTCAACCATCATTTTCCCAAATGATCGACTCGGATGCTTGGACGCGCGGGATGCTCTTCCTGACGCTTGCGTTGATGGGCATTCCGGGCAACGGTGCTGTCATCTATGCTTTCCTCTCGGCGATGTGTCACGAGGGTCATCTCTTACCTGCCGATGCCATCGTGCTGCACCTGGCATCTGTCAACCTTACGGTGGTGGGCGTGCGCTGCCTGCTGGAGGTTCTCGCCACTTTCGAGATCTACAACGTGTTCAATGATGTCGGTTGCAAAGCCGTCATCTTCATATACCGCACTTCCAGATCTTTGTCCATCTGGTTGACGTTTGTTCTGAGTGCATATCAGTGCTTGAGCATCGCTCCGCCCGGGTCACGCTGGGCTAACGCCCGTGTTCTGGTAGCCCGATACTTGGGGGCCATTTTCCTGGCATTATGGTTGATCAACACCTCCATGAGCGTCGCTCCCCTCATGTTTGCCATAGGTGCCAAGAATGACTCCAAACTCATACAGAACGGAATCAACGTGGAGTTTTGCTTCCTGGCCTTTCCGTCCAAGTTCTCTCGGGACGCCAACGGCGGCGCCCAGGTCGGAAGAGATGTGGTGCCCATGGCGTTAATGGCAATGGCCAGCCTCATCATTCTGGTCTTCTTATATCGCCACAGCCAGCAGGTGAAAGGTTTACGAAGCGGCGGAGCGGTCACGGCCGGCAGGCAGGGCCAGTCTGCTGAACGGCGGGCGGCCATCACCGTGGTCACCTTGGTAACGCTGTACGTGTTGTTTTACGGGGTAGATAACGGGCTGTGGGTTTACACGCTGACAGTTCAGCAGACTATGGGCTCATCGCTGATCTCGGACCTAAGAATTTTCTTTGCGTCTTTGTATGCGGCTGTAAGTCCCATCATCGTCATCATCTCCAACAGGAAGGTGAACGGACAGCTGGCGTGTGGGAACCGGCCGAAAACACTTTCTGACCCCATACAGCCCAAAGTCTAATGCAT
