# Supplementary material for: Homoeologous Recombination of the V1r1-V1r2 Gene Cluster of Pheromone Receptors in an Allotetraploid Lineage of Teleosts
Source: Genes (Basel). 2017 Nov 21;8(11):334. doi: 10.3390/genes8110334 (PMC5704247; doi:10.3390/genes8110334)
Supplement: Supplementary file 1 [file genes-08-00334-s001.zip › Summary of the recombination analysis by RDP4.xls]

## Sheet: a LN-A V1r+ RDP result
			Breakpoint Positions
		In Alignment		In Recombinant Sequence		Relative to LN2A_allele_A							Detection Methods
Recombination Event Number	Number In .RDP File	Begin	End	Begin	End	Begin	End	Recombinant Sequence(s)	Minor Parental Sequence(s)	Major Parental Sequence(s)	RDP	GENECONV	Bootscan	Maxchi	Chimaera	SiSscan	PhylPro	LARD	3Seq
1~	1	1940	3457	1901	3414	1901	3414	LN14A_allele_B	DQB12_allele_A	YJ20_allele_A	3.8923e-06	0.00119525	3.82225e-05	1.5811e-09	5.8759e-09	4.11091e-10	NS	NS	3.59634e-08
1								LN2A_allele_A	LN3A_allele_C	YJ20_allele_B
1								LN2A_allele_B	DQB3_allele_A	YJ36_allele_A
1								LN3A_allele_A	DQB3_allele_B	YJ36_allele_B
1								LN3A_allele_B	DQB12_allele_B
1								LN11A_allele_A
1								LN11A_allele_B
1								LN12A_allele_A
1								LN12A_allele_B
1								LN13A_allele_A
1								LN13A_allele_B
1								LN13A_allele_C
1								LN14A_allele_A
Table Key:
~ = It is possible that this apparent recombination signal could have been caused by an evolutionary
process other than recombination.
* = The actual breakpoint position is undetermined (it was most likely overprinted by a subsequent
recombination event).
Minor Parent = Parent contributing the smaller fraction of sequence.
Major Parent = Parent contributing the larger fraction of sequence.
Unknown = Only one parent and a recombinant need be in the alignment for a recombination event to be detectable.
The sequence listed as unknown was used to infer the existance of a missing parental sequence.
NS = No significant P-value was recorded for this recombination event using this method.
